# Supplementary material for: Geospatial correlates of early marriage and union formation in Ghana
Source: PLoS One. 2019 Oct 10;14(10):e0223296. doi: 10.1371/journal.pone.0223296 (PMC6786803; doi:10.1371/journal.pone.0223296)
Supplement: S1 Table — (XLSX) [file pone.0223296.s001.xlsx]

## Sheet: Sheet1
S1 Table. Correlations amongst the variables
Case Processing Summary
	Cases
	Valid		Missing		Total
	N	Percent	N	Percent	N	Percent
RURAL Place of residence * MALEHEAD Sex of household head	157010	1	0	0	157010	1
RURAL Place of residence * AGRICHH Agricultural household	157010	1	0	0	157010	1
RURAL Place of residence * AGE Age	157010	1	0	0	157010	1
RURAL Place of residence * HEAD Age of head of household	157010	1	0	0	157010	1
RURAL Place of residence * HHTYPE Type of household	157010	1	0	0	157010	1
RURAL Place of residence * HHSIZE Household size	157010	1	0	0	157010	1
RURAL Place of residence * RELATE Relationship to head of household	157010	1	0	0	157010	1
RURAL Place of residence * EDUC Educational status	156723	0.998172	287	0.00182791	157010	1
RURAL Place of residence * ECOACT Economic activity	157010	1	0	0	157010	1
RURAL Place of residence * WEALTH Wealth status	157010	1	0	0	157010	1
RURAL Place of residence * RELIG Religion	157010	1	0	0	157010	1
RURAL Place of residence * NATION Nationality	157010	1	0	0	157010	1
RURAL Place of residence * DISAB Disability	157010	1	0	0	157010	1
RURAL Place of residence * ETHNIC Ethnicity	157010	1	0	0	157010	1
RURAL * MALEHEAD
Crosstab
			MALEHEAD Sex of household head		Total
			.00	1.00
RURAL Place of residence	.00	Count	37272	45141	82413
		% within RURAL Place of residence	0.452259	0.547741	1
	1.00	Count	23433	51164	74597
		% within RURAL Place of residence	0.314128	0.685872	1
Total		Count	60705	96305	157010
		% within RURAL Place of residence	0.386631	0.613369	1
Symmetric Measures
		Value	Asymptotic Standard Errora	Approximate Tb	Approximate Significance
Interval by Interval	Pearson's R	0.141649	0.0024854	56.6989	.000c
Ordinal by Ordinal	Spearman Correlation	0.141649	0.0024854	56.6989	.000c
N of Valid Cases		157010
a. Not assuming the null hypothesis.
b. Using the asymptotic standard error assuming the null hypothesis.
c. Based on normal approximation.
RURAL * AGRICHH
Crosstab
			AGRICHH Agricultural household		Total
			.00	1.00
RURAL Place of residence	.00	Count	57244	25169	82413
		% within RURAL Place of residence	0.694599	0.305401	1
	1.00	Count	11816	62781	74597
		% within RURAL Place of residence	0.158398	0.841602	1
Total		Count	69060	87950	157010
		% within RURAL Place of residence	0.439845	0.560155	1
Symmetric Measures
		Value	Asymptotic Standard Errora	Approximate Tb	Approximate Significance
Interval by Interval	Pearson's R	0.539455	0.00207966	253.861	.000c
Ordinal by Ordinal	Spearman Correlation	0.539455	0.00207966	253.861	.000c
N of Valid Cases		157010
a. Not assuming the null hypothesis.
b. Using the asymptotic standard error assuming the null hypothesis.
c. Based on normal approximation.
RURAL * AGE
Crosstab
			AGE Age						Total
			1.00	2.00	3.00	4.00	5.00	6.00
RURAL Place of residence	.00	Count	14076	13689	13605	15034	13045	12964	82413
		% within RURAL Place of residence	0.170798	0.166102	0.165083	0.182423	0.158288	0.157305	1
	1.00	Count	15046	12522	12367	13870	10899	9893	74597
		% within RURAL Place of residence	0.201697	0.167862	0.165784	0.185932	0.146105	0.132619	1
Total		Count	29122	26211	25972	28904	23944	22857	157010
		% within RURAL Place of residence	0.185479	0.166938	0.165416	0.18409	0.1525	0.145577	1
Symmetric Measures
		Value	Asymptotic Standard Errora	Approximate Tb	Approximate Significance
Interval by Interval	Pearson's R	-0.0467734	0.0025182	-18.5539	.000c
Ordinal by Ordinal	Spearman Correlation	-0.0466582	0.00251893	-18.5081	.000c
N of Valid Cases		157010
a. Not assuming the null hypothesis.
b. Using the asymptotic standard error assuming the null hypothesis.
c. Based on normal approximation.
RURAL * HEAD
Crosstab
			HEAD Age of head of household						Total
			1.00	2.00	3.00	4.00	5.00	6.00
RURAL Place of residence	.00	Count	2099	4731	15853	25106	18111	16513	82413
		% within RURAL Place of residence	0.0254693	0.057406	0.19236	0.304636	0.219759	0.200369	1
	1.00	Count	1265	3328	12704	22172	16922	18206	74597
		% within RURAL Place of residence	0.0169578	0.0446131	0.170302	0.297224	0.226846	0.244058	1
Total		Count	3364	8059	28557	47278	35033	34719	157010
		% within RURAL Place of residence	0.0214254	0.0513279	0.18188	0.301115	0.223126	0.221126	1
Symmetric Measures
		Value	Asymptotic Standard Errora	Approximate Tb	Approximate Significance
Interval by Interval	Pearson's R	0.0664463	0.00250753	26.3872	.000c
Ordinal by Ordinal	Spearman Correlation	0.0645741	0.00251434	25.6405	.000c
N of Valid Cases		157010
a. Not assuming the null hypothesis.
b. Using the asymptotic standard error assuming the null hypothesis.
c. Based on normal approximation.
RURAL * HHTYPE
Crosstab
			HHTYPE Type of household						Total
			1.00	2.00	3.00	4.00	5.00	6.00
RURAL Place of residence	.00	Count	38589	3690	6276	32908	671	279	82413
		% within RURAL Place of residence	0.468239	0.0447745	0.076153	0.399306	0.00814192	0.00338539	1
	1.00	Count	45447	2329	5545	20923	266	87	74597
		% within RURAL Place of residence	0.609234	0.0312211	0.0743327	0.28048	0.00356583	0.00116627	1
Total		Count	84036	6019	11821	53831	937	366	157010
		% within RURAL Place of residence	0.535227	0.0383351	0.0752882	0.342851	0.00596777	0.00233106	1
Symmetric Measures
		Value	Asymptotic Standard Errora	Approximate Tb	Approximate Significance
Interval by Interval	Pearson's R	-0.142014	0.00248334	-56.8481	.000c
Ordinal by Ordinal	Spearman Correlation	-0.144781	0.00248505	-57.9792	.000c
N of Valid Cases		157010
a. Not assuming the null hypothesis.
b. Using the asymptotic standard error assuming the null hypothesis.
c. Based on normal approximation.
RURAL * HHSIZE
Crosstab
			HHSIZE Household size					Total
			1.00	2.00	3.00	4.00	5.00
RURAL Place of residence	.00	Count	3553	17691	26245	17146	17778	82413
		% within RURAL Place of residence	0.0431121	0.214663	0.318457	0.20805	0.215718	1
	1.00	Count	2047	10854	18983	18155	24558	74597
		% within RURAL Place of residence	0.0274408	0.145502	0.254474	0.243374	0.329209	1
Total		Count	5600	28545	45228	35301	42336	157010
		% within RURAL Place of residence	0.0356665	0.181804	0.288058	0.224833	0.269639	1
Symmetric Measures
		Value	Asymptotic Standard Errora	Approximate Tb	Approximate Significance
Interval by Interval	Pearson's R	0.154975	0.00247651	62.1588	.000c
Ordinal by Ordinal	Spearman Correlation	0.156835	0.00247888	62.9232	.000c
N of Valid Cases		157010
a. Not assuming the null hypothesis.
b. Using the asymptotic standard error assuming the null hypothesis.
c. Based on normal approximation.
RURAL * RELATE
Crosstab
			RELATE Relationship to head of household						Total
			1.00	2.00	3.00	4.00	5.00	6.00
RURAL Place of residence	.00	Count	1443	50403	280	10005	16856	3426	82413
		% within RURAL Place of residence	0.0175094	0.61159	0.00339752	0.121401	0.204531	0.0415711	1
	1.00	Count	1141	52129	443	8776	11011	1097	74597
		% within RURAL Place of residence	0.0152955	0.698808	0.00593858	0.117645	0.147606	0.0147057	1
Total		Count	2584	102532	723	18781	27867	4523	157010
		% within RURAL Place of residence	0.0164576	0.653028	0.0046048	0.119617	0.177486	0.0288071	1
Symmetric Measures
		Value	Asymptotic Standard Errora	Approximate Tb	Approximate Significance
Interval by Interval	Pearson's R	-0.10482	0.00247195	-41.7643	.000c
Ordinal by Ordinal	Spearman Correlation	-0.0979797	0.00248819	-39.0114	.000c
N of Valid Cases		157010
a. Not assuming the null hypothesis.
b. Using the asymptotic standard error assuming the null hypothesis.
c. Based on normal approximation.
RURAL * EDUC
Crosstab
			EDUC Educational status				Total
			1.00	2.00	3.00	4.00
RURAL Place of residence	.00	Count	3851	27228	40884	10260	82223
		% within RURAL Place of residence	0.046836	0.331148	0.497233	0.124783	1
	1.00	Count	10090	33452	27926	3032	74500
		% within RURAL Place of residence	0.135436	0.44902	0.374846	0.040698	1
Total		Count	13941	60680	68810	13292	156723
		% within RURAL Place of residence	0.0889531	0.38718	0.439055	0.0848121	1
Symmetric Measures
		Value	Asymptotic Standard Errora	Approximate Tb	Approximate Significance
Interval by Interval	Pearson's R	-0.245032	0.00234674	-100.053	.000c
Ordinal by Ordinal	Spearman Correlation	-0.240109	0.00239299	-97.9188	.000c
N of Valid Cases		156723
a. Not assuming the null hypothesis.
b. Using the asymptotic standard error assuming the null hypothesis.
c. Based on normal approximation.
RURAL * ECOACT
Crosstab
			ECOACT Economic activity			Total
			1.00	2.00	3.00
RURAL Place of residence	.00	Count	7708	925	73780	82413
		% within RURAL Place of residence	0.0935289	0.011224	0.895247	1
	1.00	Count	19758	654	54185	74597
		% within RURAL Place of residence	0.264863	0.00876711	0.72637	1
Total		Count	27466	1579	127965	157010
		% within RURAL Place of residence	0.174932	0.0100567	0.815012	1
Symmetric Measures
		Value	Asymptotic Standard Errora	Approximate Tb	Approximate Significance
Interval by Interval	Pearson's R	-0.223037	0.00236841	-90.6603	.000c
Ordinal by Ordinal	Spearman Correlation	-0.219726	0.00238096	-89.2459	.000c
N of Valid Cases		157010
a. Not assuming the null hypothesis.
b. Using the asymptotic standard error assuming the null hypothesis.
c. Based on normal approximation.
RURAL * WEALTH
Crosstab
			WEALTH Wealth status					Total
			1.00	2.00	3.00	4.00	5.00
RURAL Place of residence	.00	Count	4600	13562	13347	22651	28253	82413
		% within RURAL Place of residence	0.0558164	0.164561	0.161953	0.274847	0.342822	1
	1.00	Count	23608	28545	8452	9703	4289	74597
		% within RURAL Place of residence	0.316474	0.382656	0.113302	0.130072	0.0574956	1
Total		Count	28208	42107	21799	32354	32542	157010
		% within RURAL Place of residence	0.179657	0.26818	0.138838	0.206063	0.207261	1
Symmetric Measures
		Value	Asymptotic Standard Errora	Approximate Tb	Approximate Significance
Interval by Interval	Pearson's R	-0.510939	0.00198409	-235.519	.000c
Ordinal by Ordinal	Spearman Correlation	-0.51158	0.00196806	-235.919	.000c
N of Valid Cases		157010
a. Not assuming the null hypothesis.
b. Using the asymptotic standard error assuming the null hypothesis.
c. Based on normal approximation.
RURAL * RELIG
Crosstab
			RELIG Religion								Total
			1.00	2.00	3.00	4.00	5.00	6.00	7.00	8.00
RURAL Place of residence	.00	Count	1662	9713	17495	28060	10072	14232	579	600	82413
		% within RURAL Place of residence	0.0201667	0.117858	0.212284	0.34048	0.122214	0.172691	0.00702559	0.0072804	1
	1.00	Count	2848	12666	13320	19129	8707	12112	5238	577	74597
		% within RURAL Place of residence	0.0381785	0.169792	0.178559	0.256431	0.116721	0.162366	0.0702173	0.0077349	1
Total		Count	4510	22379	30815	47189	18779	26344	5817	1177	157010
		% within RURAL Place of residence	0.0287243	0.142532	0.196261	0.300548	0.119604	0.167785	0.0370486	0.00749634	1
Symmetric Measures
		Value	Asymptotic Standard Errora	Approximate Tb	Approximate Significance
Interval by Interval	Pearson's R	0.0136178	0.00254581	5.39646	.000c
Ordinal by Ordinal	Spearman Correlation	0.00327208	0.00255856	1.29654	.195c
N of Valid Cases		157010
a. Not assuming the null hypothesis.
b. Using the asymptotic standard error assuming the null hypothesis.
c. Based on normal approximation.
RURAL * NATION
Crosstab
			NATION Nationality			Total
			1.00	2.00	3.00
RURAL Place of residence	.00	Count	80618	1555	240	82413
		% within RURAL Place of residence	0.978219	0.0188684	0.00291216	1
	1.00	Count	73243	1133	221	74597
		% within RURAL Place of residence	0.981849	0.0151883	0.00296259	1
Total		Count	153861	2688	461	157010
		% within RURAL Place of residence	0.979944	0.0171199	0.00293612	1
Symmetric Measures
		Value	Asymptotic Standard Errora	Approximate Tb	Approximate Significance
Interval by Interval	Pearson's R	-0.0106183	0.0025147	-4.20767	.000c
Ordinal by Ordinal	Spearman Correlation	-0.0128874	0.00250502	-5.10698	.000c
N of Valid Cases		157010
a. Not assuming the null hypothesis.
b. Using the asymptotic standard error assuming the null hypothesis.
c. Based on normal approximation.
RURAL * DISAB
Crosstab
			DISAB Disability			Total
			1.00	2.00	3.00
RURAL Place of residence	.00	Count	81070	1076	267	82413
		% within RURAL Place of residence	0.983704	0.0130562	0.00323978	1
	1.00	Count	73285	999	313	74597
		% within RURAL Place of residence	0.982412	0.013392	0.00419588	1
Total		Count	154355	2075	580	157010
		% within RURAL Place of residence	0.98309	0.0132157	0.00369403	1
Symmetric Measures
		Value	Asymptotic Standard Errora	Approximate Tb	Approximate Significance
Interval by Interval	Pearson's R	0.00676119	0.00252705	2.67913	.007c
Ordinal by Ordinal	Spearman Correlation	0.00504762	0.00252709	2.00011	.045c
N of Valid Cases		157010
a. Not assuming the null hypothesis.
b. Using the asymptotic standard error assuming the null hypothesis.
c. Based on normal approximation.
RURAL * ETHNIC
Crosstab
			ETHNIC Ethnicity									Total
			1.00	2.00	3.00	4.00	5.00	6.00	7.00	8.00	9.00
RURAL Place of residence	.00	Count	43765	6833	10349	3006	2361	9408	1597	955	4139	82413
		% within RURAL Place of residence	0.531045	0.0829117	0.125575	0.0364748	0.0286484	0.114157	0.019378	0.011588	0.0502227	1
	1.00	Count	30348	3833	10098	2770	6693	14842	2348	809	2856	74597
		% within RURAL Place of residence	0.406826	0.0513828	0.135367	0.0371329	0.0897221	0.198962	0.0314758	0.0108449	0.0382857	1
Total		Count	74113	10666	20447	5776	9054	24250	3945	1764	6995	157010
		% within RURAL Place of residence	0.472027	0.067932	0.130227	0.0367875	0.0576651	0.154449	0.0251258	0.011235	0.0445513	1
Symmetric Measures
		Value	Asymptotic Standard Errora	Approximate Tb	Approximate Significance
Interval by Interval	Pearson's R	0.129578	0.00252333	51.7809	.000c
Ordinal by Ordinal	Spearman Correlation	0.140111	0.00250328	56.0709	.000c
N of Valid Cases		157010
a. Not assuming the null hypothesis.
b. Using the asymptotic standard error assuming the null hypothesis.
c. Based on normal approximation.
CROSSTABS
/TABLES=MALEHEAD BY AGRICHH AGE HEAD HHTYPE HHSIZE RELATE EDUC ECOACT WEALTH RELIG NATION DISAB
ETHNIC
/FORMAT=AVALUE TABLES
/STATISTICS=CORR
/CELLS=COUNT ROW
/COUNT ROUND CELL.
Crosstabs
Notes
Output Created		03-JUL-2019 13:39:59
Comments
Input	Data	C:\Users\pfago\Desktop\ANALYSIS_B4_MARR.sav
	Active Dataset	DataSet1
	Filter	<none>
	Weight	<none>
	Split File	<none>
	N of Rows in Working Data File	157010
Missing Value Handling	Definition of Missing	User-defined missing values are treated as missing.
	Cases Used	Statistics for each table are based on all the cases with valid data in the specified range(s) for all variables in each table.
Syntax		CROSSTABS /TABLES=MALEHEAD BY AGRICHH AGE HEAD HHTYPE HHSIZE RELATE EDUC ECOACT WEALTH RELIG NATION DISAB ETHNIC /FORMAT=AVALUE TABLES /STATISTICS=CORR /CELLS=COUNT ROW /COUNT ROUND CELL.
Resources	Processor Time	00:00:00.47
	Elapsed Time	00:00:00.63
	Dimensions Requested	2
	Cells Available	524245
Case Processing Summary
	Cases
	Valid		Missing		Total
	N	Percent	N	Percent	N	Percent
MALEHEAD Sex of household head * AGRICHH Agricultural household	157010	1	0	0	157010	1
MALEHEAD Sex of household head * AGE Age	157010	1	0	0	157010	1
MALEHEAD Sex of household head * HEAD Age of head of household	157010	1	0	0	157010	1
MALEHEAD Sex of household head * HHTYPE Type of household	157010	1	0	0	157010	1
MALEHEAD Sex of household head * HHSIZE Household size	157010	1	0	0	157010	1
MALEHEAD Sex of household head * RELATE Relationship to head of household	157010	1	0	0	157010	1
MALEHEAD Sex of household head * EDUC Educational status	156723	0.998172	287	0.00182791	157010	1
MALEHEAD Sex of household head * ECOACT Economic activity	157010	1	0	0	157010	1
MALEHEAD Sex of household head * WEALTH Wealth status	157010	1	0	0	157010	1
MALEHEAD Sex of household head * RELIG Religion	157010	1	0	0	157010	1
MALEHEAD Sex of household head * NATION Nationality	157010	1	0	0	157010	1
MALEHEAD Sex of household head * DISAB Disability	157010	1	0	0	157010	1
MALEHEAD Sex of household head * ETHNIC Ethnicity	157010	1	0	0	157010	1
MALEHEAD * AGRICHH
Crosstab
			AGRICHH Agricultural household		Total
			.00	1.00
MALEHEAD Sex of household head	.00	Count	34176	26529	60705
		% within MALEHEAD Sex of household head	0.562985	0.437015	1
	1.00	Count	34884	61421	96305
		% within MALEHEAD Sex of household head	0.362224	0.637776	1
Total		Count	69060	87950	157010
		% within MALEHEAD Sex of household head	0.439845	0.560155	1
Symmetric Measures
		Value	Asymptotic Standard Errora	Approximate Tb	Approximate Significance
Interval by Interval	Pearson's R	0.196963	0.00249303	79.6044	.000c
Ordinal by Ordinal	Spearman Correlation	0.196963	0.00249303	79.6044	.000c
N of Valid Cases		157010
a. Not assuming the null hypothesis.
b. Using the asymptotic standard error assuming the null hypothesis.
c. Based on normal approximation.
MALEHEAD * AGE
Crosstab
			AGE Age						Total
			1.00	2.00	3.00	4.00	5.00	6.00
MALEHEAD Sex of household head	.00	Count	10426	10025	9834	11322	9570	9528	60705
		% within MALEHEAD Sex of household head	0.171749	0.165143	0.161997	0.186509	0.157648	0.156956	1
	1.00	Count	18696	16186	16138	17582	14374	13329	96305
		% within MALEHEAD Sex of household head	0.194133	0.16807	0.167572	0.182566	0.149255	0.138404	1
Total		Count	29122	26211	25972	28904	23944	22857	157010
		% within MALEHEAD Sex of household head	0.185479	0.166938	0.165416	0.18409	0.1525	0.145577	1
Symmetric Measures
		Value	Asymptotic Standard Errora	Approximate Tb	Approximate Significance
Interval by Interval	Pearson's R	-0.035713	0.00252223	-14.16	.000c
Ordinal by Ordinal	Spearman Correlation	-0.0356798	0.00252148	-14.1469	.000c
N of Valid Cases		157010
a. Not assuming the null hypothesis.
b. Using the asymptotic standard error assuming the null hypothesis.
c. Based on normal approximation.
MALEHEAD * HEAD
Crosstab
			HEAD Age of head of household						Total
			1.00	2.00	3.00	4.00	5.00	6.00
MALEHEAD Sex of household head	.00	Count	2615	4116	13032	16121	11097	13724	60705
		% within MALEHEAD Sex of household head	0.0430772	0.0678033	0.214678	0.265563	0.182802	0.226077	1
	1.00	Count	749	3943	15525	31157	23936	20995	96305
		% within MALEHEAD Sex of household head	0.00777737	0.0409428	0.161207	0.323524	0.248544	0.218005	1
Total		Count	3364	8059	28557	47278	35033	34719	157010
		% within MALEHEAD Sex of household head	0.0214254	0.0513279	0.18188	0.301115	0.223126	0.221126	1
Symmetric Measures
		Value	Asymptotic Standard Errora	Approximate Tb	Approximate Significance
Interval by Interval	Pearson's R	0.101532	0.00258293	40.4404	.000c
Ordinal by Ordinal	Spearman Correlation	0.0864034	0.00258389	34.3652	.000c
N of Valid Cases		157010
a. Not assuming the null hypothesis.
b. Using the asymptotic standard error assuming the null hypothesis.
c. Based on normal approximation.
MALEHEAD * HHTYPE
Crosstab
			HHTYPE Type of household						Total
			1.00	2.00	3.00	4.00	5.00	6.00
MALEHEAD Sex of household head	.00	Count	0	6019	0	53831	489	366	60705
		% within MALEHEAD Sex of household head	0	0.0991516	0	0.886764	0.00805535	0.00602916	1
	1.00	Count	84036	0	11821	0	448	0	96305
		% within MALEHEAD Sex of household head	0.872603	0	0.122745	0	0.00465189	0	1
Total		Count	84036	6019	11821	53831	937	366	157010
		% within MALEHEAD Sex of household head	0.535227	0.0383351	0.0752882	0.342851	0.00596777	0.00233106	1
Symmetric Measures
		Value	Asymptotic Standard Errora	Approximate Tb	Approximate Significance
Interval by Interval	Pearson's R	-0.878779	0.000924859	-729.648	.000c
Ordinal by Ordinal	Spearman Correlation	-0.908052	0.000810855	-859.026	.000c
N of Valid Cases		157010
a. Not assuming the null hypothesis.
b. Using the asymptotic standard error assuming the null hypothesis.
c. Based on normal approximation.
MALEHEAD * HHSIZE
Crosstab
			HHSIZE Household size					Total
			1.00	2.00	3.00	4.00	5.00
MALEHEAD Sex of household head	.00	Count	4472	17102	17856	10555	10720	60705
		% within MALEHEAD Sex of household head	0.0736677	0.281723	0.294144	0.173874	0.176592	1
	1.00	Count	1128	11443	27372	24746	31616	96305
		% within MALEHEAD Sex of household head	0.0117128	0.11882	0.284222	0.256954	0.32829	1
Total		Count	5600	28545	45228	35301	42336	157010
		% within MALEHEAD Sex of household head	0.0356665	0.181804	0.288058	0.224833	0.269639	1
Symmetric Measures
		Value	Asymptotic Standard Errora	Approximate Tb	Approximate Significance
Interval by Interval	Pearson's R	0.280456	0.00239635	115.775	.000c
Ordinal by Ordinal	Spearman Correlation	0.273787	0.00241505	112.796	.000c
N of Valid Cases		157010
a. Not assuming the null hypothesis.
b. Using the asymptotic standard error assuming the null hypothesis.
c. Based on normal approximation.
MALEHEAD * RELATE
Crosstab
			RELATE Relationship to head of household						Total
			1.00	2.00	3.00	4.00	5.00	6.00
MALEHEAD Sex of household head	.00	Count	1796	33192	216	12485	10995	2021	60705
		% within MALEHEAD Sex of household head	0.0295857	0.546775	0.00355819	0.205667	0.181122	0.0332922	1
	1.00	Count	788	69340	507	6296	16872	2502	96305
		% within MALEHEAD Sex of household head	0.00818234	0.720004	0.00526452	0.0653756	0.175193	0.02598	1
Total		Count	2584	102532	723	18781	27867	4523	157010
		% within MALEHEAD Sex of household head	0.0164576	0.653028	0.0046048	0.119617	0.177486	0.0288071	1
Symmetric Measures
		Value	Asymptotic Standard Errora	Approximate Tb	Approximate Significance
Interval by Interval	Pearson's R	-0.110772	0.00254796	-44.1642	.000c
Ordinal by Ordinal	Spearman Correlation	-0.109819	0.00258028	-43.7796	.000c
N of Valid Cases		157010
a. Not assuming the null hypothesis.
b. Using the asymptotic standard error assuming the null hypothesis.
c. Based on normal approximation.
MALEHEAD * EDUC
Crosstab
			EDUC Educational status				Total
			1.00	2.00	3.00	4.00
MALEHEAD Sex of household head	.00	Count	3391	23141	28556	5514	60602
		% within MALEHEAD Sex of household head	0.0559552	0.381852	0.471206	0.0909871	1
	1.00	Count	10550	37539	40254	7778	96121
		% within MALEHEAD Sex of household head	0.109757	0.390539	0.418785	0.0809188	1
Total		Count	13941	60680	68810	13292	156723
		% within MALEHEAD Sex of household head	0.0889531	0.38718	0.439055	0.0848121	1
Symmetric Measures
		Value	Asymptotic Standard Errora	Approximate Tb	Approximate Significance
Interval by Interval	Pearson's R	-0.0796324	0.00245832	-31.6253	.000c
Ordinal by Ordinal	Spearman Correlation	-0.0752337	0.00248221	-29.8682	.000c
N of Valid Cases		156723
a. Not assuming the null hypothesis.
b. Using the asymptotic standard error assuming the null hypothesis.
c. Based on normal approximation.
MALEHEAD * ECOACT
Crosstab
			ECOACT Economic activity			Total
			1.00	2.00	3.00
MALEHEAD Sex of household head	.00	Count	8621	758	51326	60705
		% within MALEHEAD Sex of household head	0.142015	0.0124866	0.845499	1
	1.00	Count	18845	821	76639	96305
		% within MALEHEAD Sex of household head	0.19568	0.008525	0.795795	1
Total		Count	27466	1579	127965	157010
		% within MALEHEAD Sex of household head	0.174932	0.0100567	0.815012	1
Symmetric Measures
		Value	Asymptotic Standard Errora	Approximate Tb	Approximate Significance
Interval by Interval	Pearson's R	-0.0660844	0.00243591	-26.2428	.000c
Ordinal by Ordinal	Spearman Correlation	-0.0638144	0.00244276	-25.3376	.000c
N of Valid Cases		157010
a. Not assuming the null hypothesis.
b. Using the asymptotic standard error assuming the null hypothesis.
c. Based on normal approximation.
MALEHEAD * WEALTH
Crosstab
			WEALTH Wealth status					Total
			1.00	2.00	3.00	4.00	5.00
MALEHEAD Sex of household head	.00	Count	7393	14668	9955	15350	13339	60705
		% within MALEHEAD Sex of household head	0.121786	0.241628	0.16399	0.252862	0.219735	1
	1.00	Count	20815	27439	11844	17004	19203	96305
		% within MALEHEAD Sex of household head	0.216136	0.284918	0.122984	0.176564	0.199398	1
Total		Count	28208	42107	21799	32354	32542	157010
		% within MALEHEAD Sex of household head	0.179657	0.26818	0.138838	0.206063	0.207261	1
Symmetric Measures
		Value	Asymptotic Standard Errora	Approximate Tb	Approximate Significance
Interval by Interval	Pearson's R	-0.119512	0.00245964	-47.6977	.000c
Ordinal by Ordinal	Spearman Correlation	-0.120872	0.0024583	-48.2485	.000c
N of Valid Cases		157010
a. Not assuming the null hypothesis.
b. Using the asymptotic standard error assuming the null hypothesis.
c. Based on normal approximation.
MALEHEAD * RELIG
Crosstab
			RELIG Religion								Total
			1.00	2.00	3.00	4.00	5.00	6.00	7.00	8.00
MALEHEAD Sex of household head	.00	Count	1868	8614	13796	20040	7794	7022	1106	465	60705
		% within MALEHEAD Sex of household head	0.0307718	0.141899	0.227263	0.330121	0.128391	0.115674	0.0182193	0.00766	1
	1.00	Count	2642	13765	17019	27149	10985	19322	4711	712	96305
		% within MALEHEAD Sex of household head	0.0274337	0.142931	0.17672	0.281906	0.114065	0.200633	0.0489175	0.00739318	1
Total		Count	4510	22379	30815	47189	18779	26344	5817	1177	157010
		% within MALEHEAD Sex of household head	0.0287243	0.142532	0.196261	0.300548	0.119604	0.167785	0.0370486	0.00749634	1
Symmetric Measures
		Value	Asymptotic Standard Errora	Approximate Tb	Approximate Significance
Interval by Interval	Pearson's R	0.0986572	0.00243282	39.2838	.000c
Ordinal by Ordinal	Spearman Correlation	0.0944281	0.00245758	37.5843	.000c
N of Valid Cases		157010
a. Not assuming the null hypothesis.
b. Using the asymptotic standard error assuming the null hypothesis.
c. Based on normal approximation.
MALEHEAD * NATION
Crosstab
			NATION Nationality			Total
			1.00	2.00	3.00
MALEHEAD Sex of household head	.00	Count	59559	985	161	60705
		% within MALEHEAD Sex of household head	0.981122	0.016226	0.00265217	1
	1.00	Count	94302	1703	300	96305
		% within MALEHEAD Sex of household head	0.979201	0.0176834	0.0031151	1
Total		Count	153861	2688	461	157010
		% within MALEHEAD Sex of household head	0.979944	0.0171199	0.00293612	1
Symmetric Measures
		Value	Asymptotic Standard Errora	Approximate Tb	Approximate Significance
Interval by Interval	Pearson's R	0.00689466	0.00248785	2.73202	.006c
Ordinal by Ordinal	Spearman Correlation	0.00668303	0.00249453	2.64816	.008c
N of Valid Cases		157010
a. Not assuming the null hypothesis.
b. Using the asymptotic standard error assuming the null hypothesis.
c. Based on normal approximation.
MALEHEAD * DISAB
Crosstab
			DISAB Disability			Total
			1.00	2.00	3.00
MALEHEAD Sex of household head	.00	Count	59516	953	236	60705
		% within MALEHEAD Sex of household head	0.980413	0.0156989	0.00388765	1
	1.00	Count	94839	1122	344	96305
		% within MALEHEAD Sex of household head	0.984778	0.0116505	0.00357198	1
Total		Count	154355	2075	580	157010
		% within MALEHEAD Sex of household head	0.98309	0.0132157	0.00369403	1
Symmetric Measures
		Value	Asymptotic Standard Errora	Approximate Tb	Approximate Significance
Interval by Interval	Pearson's R	-0.0137256	0.00257016	-5.43919	.000c
Ordinal by Ordinal	Spearman Correlation	-0.0164418	0.00258055	-6.51581	.000c
N of Valid Cases		157010
a. Not assuming the null hypothesis.
b. Using the asymptotic standard error assuming the null hypothesis.
c. Based on normal approximation.
MALEHEAD * ETHNIC
Crosstab
			ETHNIC Ethnicity									Total
			1.00	2.00	3.00	4.00	5.00	6.00	7.00	8.00	9.00
MALEHEAD Sex of household head	.00	Count	33789	4715	8315	2196	1754	5749	1212	529	2446	60705
		% within MALEHEAD Sex of household head	0.55661	0.0776707	0.136974	0.0361749	0.0288938	0.0947039	0.0199654	0.00871427	0.0402932	1
	1.00	Count	40324	5951	12132	3580	7300	18501	2733	1235	4549	96305
		% within MALEHEAD Sex of household head	0.418711	0.0617933	0.125975	0.0371736	0.0758008	0.192108	0.0283786	0.0128238	0.0472353	1
Total		Count	74113	10666	20447	5776	9054	24250	3945	1764	6995	157010
		% within MALEHEAD Sex of household head	0.472027	0.067932	0.130227	0.0367875	0.0576651	0.154449	0.0251258	0.011235	0.0445513	1
Symmetric Measures
		Value	Asymptotic Standard Errora	Approximate Tb	Approximate Significance
Interval by Interval	Pearson's R	0.155293	0.00243939	62.2895	.000c
Ordinal by Ordinal	Spearman Correlation	0.158401	0.00244618	63.5676	.000c
N of Valid Cases		157010
a. Not assuming the null hypothesis.
b. Using the asymptotic standard error assuming the null hypothesis.
c. Based on normal approximation.
CROSSTABS
/TABLES=AGRICHH BY AGE HEAD HHTYPE HHSIZE RELATE EDUC ECOACT WEALTH RELIG NATION DISAB ETHNIC
/FORMAT=AVALUE TABLES
/STATISTICS=CORR
/CELLS=COUNT ROW
/COUNT ROUND CELL.
Crosstabs
Notes
Output Created		03-JUL-2019 13:40:11
Comments
Input	Data	C:\Users\pfago\Desktop\ANALYSIS_B4_MARR.sav
	Active Dataset	DataSet1
	Filter	<none>
	Weight	<none>
	Split File	<none>
	N of Rows in Working Data File	157010
Missing Value Handling	Definition of Missing	User-defined missing values are treated as missing.
	Cases Used	Statistics for each table are based on all the cases with valid data in the specified range(s) for all variables in each table.
Syntax		CROSSTABS /TABLES=AGRICHH BY AGE HEAD HHTYPE HHSIZE RELATE EDUC ECOACT WEALTH RELIG NATION DISAB ETHNIC /FORMAT=AVALUE TABLES /STATISTICS=CORR /CELLS=COUNT ROW /COUNT ROUND CELL.
Resources	Processor Time	00:00:00.52
	Elapsed Time	00:00:00.52
	Dimensions Requested	2
	Cells Available	524245
Case Processing Summary
	Cases
	Valid		Missing		Total
	N	Percent	N	Percent	N	Percent
AGRICHH Agricultural household * AGE Age	157010	1	0	0	157010	1
AGRICHH Agricultural household * HEAD Age of head of household	157010	1	0	0	157010	1
AGRICHH Agricultural household * HHTYPE Type of household	157010	1	0	0	157010	1
AGRICHH Agricultural household * HHSIZE Household size	157010	1	0	0	157010	1
AGRICHH Agricultural household * RELATE Relationship to head of household	157010	1	0	0	157010	1
AGRICHH Agricultural household * EDUC Educational status	156723	0.998172	287	0.00182791	157010	1
AGRICHH Agricultural household * ECOACT Economic activity	157010	1	0	0	157010	1
AGRICHH Agricultural household * WEALTH Wealth status	157010	1	0	0	157010	1
AGRICHH Agricultural household * RELIG Religion	157010	1	0	0	157010	1
AGRICHH Agricultural household * NATION Nationality	157010	1	0	0	157010	1
AGRICHH Agricultural household * DISAB Disability	157010	1	0	0	157010	1
AGRICHH Agricultural household * ETHNIC Ethnicity	157010	1	0	0	157010	1
AGRICHH * AGE
Crosstab
			AGE Age						Total
			1.00	2.00	3.00	4.00	5.00	6.00
AGRICHH Agricultural household	.00	Count	11684	11392	11420	12599	11035	10930	69060
		% within AGRICHH Agricultural household	0.169186	0.164958	0.165363	0.182436	0.159789	0.158268	1
	1.00	Count	17438	14819	14552	16305	12909	11927	87950
		% within AGRICHH Agricultural household	0.198272	0.168493	0.165458	0.185389	0.146777	0.135611	1
Total		Count	29122	26211	25972	28904	23944	22857	157010
		% within AGRICHH Agricultural household	0.185479	0.166938	0.165416	0.18409	0.1525	0.145577	1
Symmetric Measures
		Value	Asymptotic Standard Errora	Approximate Tb	Approximate Significance
Interval by Interval	Pearson's R	-0.0448121	0.00251984	-17.7743	.000c
Ordinal by Ordinal	Spearman Correlation	-0.0447324	0.00251957	-17.7426	.000c
N of Valid Cases		157010
a. Not assuming the null hypothesis.
b. Using the asymptotic standard error assuming the null hypothesis.
c. Based on normal approximation.
AGRICHH * HEAD
Crosstab
			HEAD Age of head of household						Total
			1.00	2.00	3.00	4.00	5.00	6.00
AGRICHH Agricultural household	.00	Count	2451	5006	14636	20949	13865	12153	69060
		% within AGRICHH Agricultural household	0.0354909	0.0724877	0.211932	0.303345	0.200767	0.175977	1
	1.00	Count	913	3053	13921	26329	21168	22566	87950
		% within AGRICHH Agricultural household	0.0103809	0.0347129	0.158283	0.299363	0.240682	0.256578	1
Total		Count	3364	8059	28557	47278	35033	34719	157010
		% within AGRICHH Agricultural household	0.0214254	0.0513279	0.18188	0.301115	0.223126	0.221126	1
Symmetric Measures
		Value	Asymptotic Standard Errora	Approximate Tb	Approximate Significance
Interval by Interval	Pearson's R	0.159809	0.0024704	64.1473	.000c
Ordinal by Ordinal	Spearman Correlation	0.151938	0.00248531	60.9114	.000c
N of Valid Cases		157010
a. Not assuming the null hypothesis.
b. Using the asymptotic standard error assuming the null hypothesis.
c. Based on normal approximation.
AGRICHH * HHTYPE
Crosstab
			HHTYPE Type of household						Total
			1.00	2.00	3.00	4.00	5.00	6.00
AGRICHH Agricultural household	.00	Count	29112	3093	5493	30323	706	333	69060
		% within AGRICHH Agricultural household	0.421546	0.0447871	0.0795395	0.439082	0.010223	0.00482189	1
	1.00	Count	54924	2926	6328	23508	231	33	87950
		% within AGRICHH Agricultural household	0.624491	0.0332689	0.07195	0.267288	0.00262649	0.000375213	1
Total		Count	84036	6019	11821	53831	937	366	157010
		% within AGRICHH Agricultural household	0.535227	0.0383351	0.0752882	0.342851	0.00596777	0.00233106	1
Symmetric Measures
		Value	Asymptotic Standard Errora	Approximate Tb	Approximate Significance
Interval by Interval	Pearson's R	-0.208266	0.00247236	-84.374	.000c
Ordinal by Ordinal	Spearman Correlation	-0.209983	0.00247427	-85.1015	.000c
N of Valid Cases		157010
a. Not assuming the null hypothesis.
b. Using the asymptotic standard error assuming the null hypothesis.
c. Based on normal approximation.
AGRICHH * HHSIZE
Crosstab
			HHSIZE Household size					Total
			1.00	2.00	3.00	4.00	5.00
AGRICHH Agricultural household	.00	Count	3954	17142	22832	13597	11535	69060
		% within AGRICHH Agricultural household	0.0572546	0.248219	0.330611	0.196887	0.167029	1
	1.00	Count	1646	11403	22396	21704	30801	87950
		% within AGRICHH Agricultural household	0.0187152	0.129653	0.254645	0.246777	0.35021	1
Total		Count	5600	28545	45228	35301	42336	157010
		% within AGRICHH Agricultural household	0.0356665	0.181804	0.288058	0.224833	0.269639	1
Symmetric Measures
		Value	Asymptotic Standard Errora	Approximate Tb	Approximate Significance
Interval by Interval	Pearson's R	0.259798	0.00238344	106.603	.000c
Ordinal by Ordinal	Spearman Correlation	0.25934	0.00238919	106.402	.000c
N of Valid Cases		157010
a. Not assuming the null hypothesis.
b. Using the asymptotic standard error assuming the null hypothesis.
c. Based on normal approximation.
AGRICHH * RELATE
Crosstab
			RELATE Relationship to head of household						Total
			1.00	2.00	3.00	4.00	5.00	6.00
AGRICHH Agricultural household	.00	Count	1699	41187	226	7749	15200	2999	69060
		% within AGRICHH Agricultural household	0.0246018	0.596394	0.00327252	0.112207	0.220098	0.043426	1
	1.00	Count	885	61345	497	11032	12667	1524	87950
		% within AGRICHH Agricultural household	0.0100625	0.697499	0.00565094	0.125435	0.144025	0.017328	1
Total		Count	2584	102532	723	18781	27867	4523	157010
		% within AGRICHH Agricultural household	0.0164576	0.653028	0.0046048	0.119617	0.177486	0.0288071	1
Symmetric Measures
		Value	Asymptotic Standard Errora	Approximate Tb	Approximate Significance
Interval by Interval	Pearson's R	-0.107246	0.00253336	-42.742	.000c
Ordinal by Ordinal	Spearman Correlation	-0.0956099	0.00255306	-38.059	.000c
N of Valid Cases		157010
a. Not assuming the null hypothesis.
b. Using the asymptotic standard error assuming the null hypothesis.
c. Based on normal approximation.
AGRICHH * EDUC
Crosstab
			EDUC Educational status				Total
			1.00	2.00	3.00	4.00
AGRICHH Agricultural household	.00	Count	3414	21862	34586	9014	68876
		% within AGRICHH Agricultural household	0.0495673	0.317411	0.502149	0.130873	1
	1.00	Count	10527	38818	34224	4278	87847
		% within AGRICHH Agricultural household	0.119833	0.441882	0.389586	0.0486983	1
Total		Count	13941	60680	68810	13292	156723
		% within AGRICHH Agricultural household	0.0889531	0.38718	0.439055	0.0848121	1
Symmetric Measures
		Value	Asymptotic Standard Errora	Approximate Tb	Approximate Significance
Interval by Interval	Pearson's R	-0.222986	0.00238266	-90.5558	.000c
Ordinal by Ordinal	Spearman Correlation	-0.220583	0.002416	-89.5298	.000c
N of Valid Cases		156723
a. Not assuming the null hypothesis.
b. Using the asymptotic standard error assuming the null hypothesis.
c. Based on normal approximation.
AGRICHH * ECOACT
Crosstab
			ECOACT Economic activity			Total
			1.00	2.00	3.00
AGRICHH Agricultural household	.00	Count	5996	828	62236	69060
		% within AGRICHH Agricultural household	0.0868231	0.0119896	0.901187	1
	1.00	Count	21470	751	65729	87950
		% within AGRICHH Agricultural household	0.244116	0.00853894	0.747345	1
Total		Count	27466	1579	127965	157010
		% within AGRICHH Agricultural household	0.174932	0.0100567	0.815012	1
Symmetric Measures
		Value	Asymptotic Standard Errora	Approximate Tb	Approximate Significance
Interval by Interval	Pearson's R	-0.202744	0.00223254	-82.0398	.000c
Ordinal by Ordinal	Spearman Correlation	-0.199243	0.00225166	-80.5639	.000c
N of Valid Cases		157010
a. Not assuming the null hypothesis.
b. Using the asymptotic standard error assuming the null hypothesis.
c. Based on normal approximation.
AGRICHH * WEALTH
Crosstab
			WEALTH Wealth status					Total
			1.00	2.00	3.00	4.00	5.00
AGRICHH Agricultural household	.00	Count	4066	9490	10785	19082	25637	69060
		% within AGRICHH Agricultural household	0.0588763	0.137417	0.156169	0.27631	0.371228	1
	1.00	Count	24142	32617	11014	13272	6905	87950
		% within AGRICHH Agricultural household	0.274497	0.370858	0.12523	0.150904	0.0785105	1
Total		Count	28208	42107	21799	32354	32542	157010
		% within AGRICHH Agricultural household	0.179657	0.26818	0.138838	0.206063	0.207261	1
Symmetric Measures
		Value	Asymptotic Standard Errora	Approximate Tb	Approximate Significance
Interval by Interval	Pearson's R	-0.480171	0.0020712	-216.905	.000c
Ordinal by Ordinal	Spearman Correlation	-0.479166	0.00205308	-216.316	.000c
N of Valid Cases		157010
a. Not assuming the null hypothesis.
b. Using the asymptotic standard error assuming the null hypothesis.
c. Based on normal approximation.
AGRICHH * RELIG
Crosstab
			RELIG Religion								Total
			1.00	2.00	3.00	4.00	5.00	6.00	7.00	8.00
AGRICHH Agricultural household	.00	Count	1439	8076	15028	24782	8100	10549	583	503	69060
		% within AGRICHH Agricultural household	0.020837	0.116942	0.217608	0.358847	0.117289	0.152751	0.00844193	0.00728352	1
	1.00	Count	3071	14303	15787	22407	10679	15795	5234	674	87950
		% within AGRICHH Agricultural household	0.0349176	0.162626	0.1795	0.25477	0.121421	0.179591	0.0595111	0.00766345	1
Total		Count	4510	22379	30815	47189	18779	26344	5817	1177	157010
		% within AGRICHH Agricultural household	0.0287243	0.142532	0.196261	0.300548	0.119604	0.167785	0.0370486	0.00749634	1
Symmetric Measures
		Value	Asymptotic Standard Errora	Approximate Tb	Approximate Significance
Interval by Interval	Pearson's R	0.0385725	0.00246116	15.2955	.000c
Ordinal by Ordinal	Spearman Correlation	0.0301308	0.00249486	11.9445	.000c
N of Valid Cases		157010
a. Not assuming the null hypothesis.
b. Using the asymptotic standard error assuming the null hypothesis.
c. Based on normal approximation.
AGRICHH * NATION
Crosstab
			NATION Nationality			Total
			1.00	2.00	3.00
AGRICHH Agricultural household	.00	Count	67573	1283	204	69060
		% within AGRICHH Agricultural household	0.978468	0.018578	0.00295395	1
	1.00	Count	86288	1405	257	87950
		% within AGRICHH Agricultural household	0.981103	0.015975	0.00292211	1
Total		Count	153861	2688	461	157010
		% within AGRICHH Agricultural household	0.979944	0.0171199	0.00293612	1
Symmetric Measures
		Value	Asymptotic Standard Errora	Approximate Tb	Approximate Significance
Interval by Interval	Pearson's R	-0.00786352	0.00253632	-3.11596	.002c
Ordinal by Ordinal	Spearman Correlation	-0.00930384	0.00253913	-3.68673	.000c
N of Valid Cases		157010
a. Not assuming the null hypothesis.
b. Using the asymptotic standard error assuming the null hypothesis.
c. Based on normal approximation.
AGRICHH * DISAB
Crosstab
			DISAB Disability			Total
			1.00	2.00	3.00
AGRICHH Agricultural household	.00	Count	67976	871	213	69060
		% within AGRICHH Agricultural household	0.984304	0.0126122	0.00308427	1
	1.00	Count	86379	1204	367	87950
		% within AGRICHH Agricultural household	0.982138	0.0136896	0.00417283	1
Total		Count	154355	2075	580	157010
		% within AGRICHH Agricultural household	0.98309	0.0132157	0.00369403	1
Symmetric Measures
		Value	Asymptotic Standard Errora	Approximate Tb	Approximate Significance
Interval by Interval	Pearson's R	0.00972944	0.00248429	3.8554	.000c
Ordinal by Ordinal	Spearman Correlation	0.00837824	0.00250044	3.31993	.001c
N of Valid Cases		157010
a. Not assuming the null hypothesis.
b. Using the asymptotic standard error assuming the null hypothesis.
c. Based on normal approximation.
AGRICHH * ETHNIC
Crosstab
			ETHNIC Ethnicity									Total
			1.00	2.00	3.00	4.00	5.00	6.00	7.00	8.00	9.00
AGRICHH Agricultural household	.00	Count	35973	6620	10345	2521	1517	6592	1321	726	3445	69060
		% within AGRICHH Agricultural household	0.520895	0.0958587	0.149797	0.0365045	0.0219664	0.0954532	0.0191283	0.0105126	0.0498842	1
	1.00	Count	38140	4046	10102	3255	7537	17658	2624	1038	3550	87950
		% within AGRICHH Agricultural household	0.433655	0.0460034	0.114861	0.0370097	0.0856964	0.200773	0.0298351	0.0118022	0.0403638	1
Total		Count	74113	10666	20447	5776	9054	24250	3945	1764	6995	157010
		% within AGRICHH Agricultural household	0.472027	0.067932	0.130227	0.0367875	0.0576651	0.154449	0.0251258	0.011235	0.0445513	1
Symmetric Measures
		Value	Asymptotic Standard Errora	Approximate Tb	Approximate Significance
Interval by Interval	Pearson's R	0.134962	0.00249873	53.9714	.000c
Ordinal by Ordinal	Spearman Correlation	0.129245	0.00248415	51.6454	.000c
N of Valid Cases		157010
a. Not assuming the null hypothesis.
b. Using the asymptotic standard error assuming the null hypothesis.
c. Based on normal approximation.
CROSSTABS
/TABLES=AGE BY HEAD HHTYPE HHSIZE RELATE EDUC ECOACT WEALTH RELIG NATION DISAB ETHNIC
/FORMAT=AVALUE TABLES
/STATISTICS=CORR
/CELLS=COUNT ROW
/COUNT ROUND CELL.
Crosstabs
Notes
Output Created		03-JUL-2019 13:40:28
Comments
Input	Data	C:\Users\pfago\Desktop\ANALYSIS_B4_MARR.sav
	Active Dataset	DataSet1
	Filter	<none>
	Weight	<none>
	Split File	<none>
	N of Rows in Working Data File	157010
Missing Value Handling	Definition of Missing	User-defined missing values are treated as missing.
	Cases Used	Statistics for each table are based on all the cases with valid data in the specified range(s) for all variables in each table.
Syntax		CROSSTABS /TABLES=AGE BY HEAD HHTYPE HHSIZE RELATE EDUC ECOACT WEALTH RELIG NATION DISAB ETHNIC /FORMAT=AVALUE TABLES /STATISTICS=CORR /CELLS=COUNT ROW /COUNT ROUND CELL.
Resources	Processor Time	00:00:00.58
	Elapsed Time	00:00:00.68
	Dimensions Requested	2
	Cells Available	524245
Case Processing Summary
	Cases
	Valid		Missing		Total
	N	Percent	N	Percent	N	Percent
AGE Age * HEAD Age of head of household	157010	1	0	0	157010	1
AGE Age * HHTYPE Type of household	157010	1	0	0	157010	1
AGE Age * HHSIZE Household size	157010	1	0	0	157010	1
AGE Age * RELATE Relationship to head of household	157010	1	0	0	157010	1
AGE Age * EDUC Educational status	156723	0.998172	287	0.00182791	157010	1
AGE Age * ECOACT Economic activity	157010	1	0	0	157010	1
AGE Age * WEALTH Wealth status	157010	1	0	0	157010	1
AGE Age * RELIG Religion	157010	1	0	0	157010	1
AGE Age * NATION Nationality	157010	1	0	0	157010	1
AGE Age * DISAB Disability	157010	1	0	0	157010	1
AGE Age * ETHNIC Ethnicity	157010	1	0	0	157010	1
AGE * HEAD
Crosstab
			HEAD Age of head of household						Total
			1.00	2.00	3.00	4.00	5.00	6.00
AGE Age	1.00	Count	277	1397	6201	8847	6062	6338	29122
		% within AGE Age	0.00951171	0.0479706	0.212932	0.303791	0.208159	0.217636	1
	2.00	Count	269	1250	5318	8049	5603	5722	26211
		% within AGE Age	0.0102629	0.0476899	0.202892	0.307085	0.213765	0.218305	1
	3.00	Count	259	1191	4952	8097	5782	5691	25972
		% within AGE Age	0.00997228	0.0458571	0.190667	0.311759	0.222624	0.219121	1
	4.00	Count	1117	1434	4952	8432	6445	6524	28904
		% within AGE Age	0.0386452	0.0496125	0.171326	0.291724	0.22298	0.225713	1
	5.00	Count	645	1293	3847	7203	5640	5316	23944
		% within AGE Age	0.0269379	0.054001	0.160667	0.300827	0.23555	0.222018	1
	6.00	Count	797	1494	3287	6650	5501	5128	22857
		% within AGE Age	0.034869	0.0653629	0.143807	0.290939	0.24067	0.224351	1
Total		Count	3364	8059	28557	47278	35033	34719	157010
		% within AGE Age	0.0214254	0.0513279	0.18188	0.301115	0.223126	0.221126	1
Symmetric Measures
		Value	Asymptotic Standard Errora	Approximate Tb	Approximate Significance
Interval by Interval	Pearson's R	-0.000371647	0.00253553	-0.147262	.883c
Ordinal by Ordinal	Spearman Correlation	0.0144919	0.00253129	5.74292	.000c
N of Valid Cases		157010
a. Not assuming the null hypothesis.
b. Using the asymptotic standard error assuming the null hypothesis.
c. Based on normal approximation.
AGE * HHTYPE
Crosstab
			HHTYPE Type of household						Total
			1.00	2.00	3.00	4.00	5.00	6.00
AGE Age	1.00	Count	16523	1137	2137	9241	84	0	29122
		% within AGE Age	0.567372	0.0390426	0.0733809	0.31732	0.00288442	0	1
	2.00	Count	14248	1083	1901	8885	94	0	26211
		% within AGE Age	0.543589	0.0413185	0.0725268	0.33898	0.00358628	0	1
	3.00	Count	14163	974	1942	8807	86	0	25972
		% within AGE Age	0.545318	0.0375019	0.0747728	0.339096	0.00331126	0	1
	4.00	Count	15337	1026	2167	10061	190	123	28904
		% within AGE Age	0.530619	0.0354968	0.0749723	0.348083	0.00657348	0.00425547	1
	5.00	Count	12423	913	1831	8487	207	83	23944
		% within AGE Age	0.518836	0.0381306	0.0764701	0.354452	0.00864517	0.00346642	1
	6.00	Count	11342	886	1843	8350	276	160	22857
		% within AGE Age	0.496216	0.0387627	0.0806318	0.365315	0.0120751	0.00700004	1
Total		Count	84036	6019	11821	53831	937	366	157010
		% within AGE Age	0.535227	0.0383351	0.0752882	0.342851	0.00596777	0.00233106	1
Symmetric Measures
		Value	Asymptotic Standard Errora	Approximate Tb	Approximate Significance
Interval by Interval	Pearson's R	0.0501452	0.00252279	19.8947	.000c
Ordinal by Ordinal	Spearman Correlation	0.0480976	0.00252088	19.0804	.000c
N of Valid Cases		157010
a. Not assuming the null hypothesis.
b. Using the asymptotic standard error assuming the null hypothesis.
c. Based on normal approximation.
AGE * HHSIZE
Crosstab
			HHSIZE Household size					Total
			1.00	2.00	3.00	4.00	5.00
AGE Age	1.00	Count	728	5017	8673	6709	7995	29122
		% within AGE Age	0.0249983	0.172275	0.297816	0.230376	0.274535	1
	2.00	Count	753	4758	7884	6069	6747	26211
		% within AGE Age	0.0287284	0.181527	0.30079	0.231544	0.257411	1
	3.00	Count	750	4723	7707	5933	6859	25972
		% within AGE Age	0.0288773	0.18185	0.296743	0.228438	0.264092	1
	4.00	Count	1205	5379	8081	6266	7973	28904
		% within AGE Age	0.0416897	0.186099	0.279581	0.216787	0.275844	1
	5.00	Count	1036	4425	6691	5296	6496	23944
		% within AGE Age	0.0432676	0.184806	0.279444	0.221183	0.2713	1
	6.00	Count	1128	4243	6192	5028	6266	22857
		% within AGE Age	0.0493503	0.185632	0.270902	0.219976	0.274139	1
Total		Count	5600	28545	45228	35301	42336	157010
		% within AGE Age	0.0356665	0.181804	0.288058	0.224833	0.269639	1
Symmetric Measures
		Value	Asymptotic Standard Errora	Approximate Tb	Approximate Significance
Interval by Interval	Pearson's R	-0.0183064	0.00252896	-7.25498	.000c
Ordinal by Ordinal	Spearman Correlation	-0.014303	0.00252763	-5.66804	.000c
N of Valid Cases		157010
a. Not assuming the null hypothesis.
b. Using the asymptotic standard error assuming the null hypothesis.
c. Based on normal approximation.
AGE * RELATE
Crosstab
			RELATE Relationship to head of household						Total
			1.00	2.00	3.00	4.00	5.00	6.00
AGE Age	1.00	Count	0	19911	0	4171	4417	623	29122
		% within AGE Age	0	0.68371	0	0.143225	0.151672	0.0213928	1
	2.00	Count	0	17546	0	3504	4497	664	26211
		% within AGE Age	0	0.669414	0	0.133684	0.171569	0.0253329	1
	3.00	Count	0	17292	0	3165	4783	732	25972
		% within AGE Age	0	0.665794	0	0.121862	0.18416	0.0281842	1
	4.00	Count	1026	18428	204	3185	5206	855	28904
		% within AGE Age	0.0354968	0.637559	0.00705785	0.110192	0.180113	0.0295807	1
	5.00	Count	606	15157	235	2541	4607	798	23944
		% within AGE Age	0.0253091	0.633019	0.00981457	0.106123	0.192407	0.0333278	1
	6.00	Count	952	14198	284	2215	4357	851	22857
		% within AGE Age	0.0416503	0.621166	0.0124251	0.0969069	0.19062	0.0372315	1
Total		Count	2584	102532	723	18781	27867	4523	157010
		% within AGE Age	0.0164576	0.653028	0.0046048	0.119617	0.177486	0.0288071	1
Symmetric Measures
		Value	Asymptotic Standard Errora	Approximate Tb	Approximate Significance
Interval by Interval	Pearson's R	0.0115896	0.00252021	4.5926	.000c
Ordinal by Ordinal	Spearman Correlation	0.00100134	0.00252834	0.396773	.692c
N of Valid Cases		157010
a. Not assuming the null hypothesis.
b. Using the asymptotic standard error assuming the null hypothesis.
c. Based on normal approximation.
AGE * EDUC
Crosstab
			EDUC Educational status				Total
			1.00	2.00	3.00	4.00
AGE Age	1.00	Count	2322	20760	6040	0	29122
		% within AGE Age	0.0797335	0.712863	0.207403	0	1
	2.00	Count	1750	14841	9620	0	26211
		% within AGE Age	0.0667659	0.566213	0.367021	0	1
	3.00	Count	1982	10126	12747	1117	25972
		% within AGE Age	0.076313	0.389881	0.490798	0.0430079	1
	4.00	Count	3176	7665	15584	2479	28904
		% within AGE Age	0.109881	0.265188	0.539164	0.0857667	1
	5.00	Count	2331	4272	13349	3889	23841
		% within AGE Age	0.0977727	0.179187	0.559918	0.163122	1
	6.00	Count	2380	3016	11470	5807	22673
		% within AGE Age	0.104971	0.133022	0.505888	0.25612	1
Total		Count	13941	60680	68810	13292	156723
		% within AGE Age	0.0889531	0.38718	0.439055	0.0848121	1
Symmetric Measures
		Value	Asymptotic Standard Errora	Approximate Tb	Approximate Significance
Interval by Interval	Pearson's R	0.344342	0.00237187	145.198	.000c
Ordinal by Ordinal	Spearman Correlation	0.371849	0.00233612	158.579	.000c
N of Valid Cases		156723
a. Not assuming the null hypothesis.
b. Using the asymptotic standard error assuming the null hypothesis.
c. Based on normal approximation.
AGE * ECOACT
Crosstab
			ECOACT Economic activity			Total
			1.00	2.00	3.00
AGE Age	1.00	Count	4235	23	24864	29122
		% within AGE Age	0.145423	0.000789781	0.853788	1
	2.00	Count	3573	24	22614	26211
		% within AGE Age	0.136317	0.000915646	0.862768	1
	3.00	Count	3922	91	21959	25972
		% within AGE Age	0.151009	0.00350377	0.845487	1
	4.00	Count	5697	307	22900	28904
		% within AGE Age	0.197101	0.0106214	0.792278	1
	5.00	Count	4732	413	18799	23944
		% within AGE Age	0.197628	0.0172486	0.785124	1
	6.00	Count	5307	721	16829	22857
		% within AGE Age	0.232183	0.0315439	0.736273	1
Total		Count	27466	1579	127965	157010
		% within AGE Age	0.174932	0.0100567	0.815012	1
Symmetric Measures
		Value	Asymptotic Standard Errora	Approximate Tb	Approximate Significance
Interval by Interval	Pearson's R	-0.0957819	0.00253432	-38.1281	.000c
Ordinal by Ordinal	Spearman Correlation	-0.102412	0.00252908	-40.7946	.000c
N of Valid Cases		157010
a. Not assuming the null hypothesis.
b. Using the asymptotic standard error assuming the null hypothesis.
c. Based on normal approximation.
AGE * WEALTH
Crosstab
			WEALTH Wealth status					Total
			1.00	2.00	3.00	4.00	5.00
AGE Age	1.00	Count	5873	8204	4003	5809	5233	29122
		% within AGE Age	0.201669	0.281711	0.137456	0.199471	0.179692	1
	2.00	Count	4707	6977	3607	5466	5454	26211
		% within AGE Age	0.179581	0.266186	0.137614	0.208538	0.208081	1
	3.00	Count	4546	6864	3638	5409	5515	25972
		% within AGE Age	0.175035	0.264285	0.140074	0.208263	0.212344	1
	4.00	Count	5373	7938	3961	5766	5866	28904
		% within AGE Age	0.185891	0.274633	0.13704	0.199488	0.202948	1
	5.00	Count	4021	6229	3344	5037	5313	23944
		% within AGE Age	0.167934	0.260149	0.139659	0.210366	0.221893	1
	6.00	Count	3688	5895	3246	4867	5161	22857
		% within AGE Age	0.161351	0.257908	0.142013	0.212933	0.225795	1
Total		Count	28208	42107	21799	32354	32542	157010
		% within AGE Age	0.179657	0.26818	0.138838	0.206063	0.207261	1
Symmetric Measures
		Value	Asymptotic Standard Errora	Approximate Tb	Approximate Significance
Interval by Interval	Pearson's R	0.0400807	0.00251562	15.8944	.000c
Ordinal by Ordinal	Spearman Correlation	0.0402948	0.00251612	15.9795	.000c
N of Valid Cases		157010
a. Not assuming the null hypothesis.
b. Using the asymptotic standard error assuming the null hypothesis.
c. Based on normal approximation.
AGE * RELIG
Crosstab
			RELIG Religion								Total
			1.00	2.00	3.00	4.00	5.00	6.00	7.00	8.00
AGE Age	1.00	Count	908	4090	5496	8521	3463	5171	1268	205	29122
		% within AGE Age	0.0311792	0.140444	0.188723	0.292597	0.118914	0.177563	0.043541	0.00703935	1
	2.00	Count	689	3737	5258	8114	3262	4024	940	187	26211
		% within AGE Age	0.0262867	0.142574	0.200603	0.309565	0.124452	0.153523	0.0358628	0.00713441	1
	3.00	Count	738	3755	5196	7901	3091	4130	946	215	25972
		% within AGE Age	0.0284152	0.144579	0.200062	0.304212	0.119013	0.159017	0.0364238	0.00827815	1
	4.00	Count	845	4074	5467	8380	3387	5359	1164	228	28904
		% within AGE Age	0.0292347	0.140949	0.189143	0.289925	0.117181	0.185407	0.0402712	0.00788818	1
	5.00	Count	667	3478	4765	7370	2889	3829	783	163	23944
		% within AGE Age	0.0278567	0.145256	0.199006	0.307802	0.120657	0.159915	0.0327013	0.00680755	1
	6.00	Count	663	3245	4633	6903	2687	3831	716	179	22857
		% within AGE Age	0.0290064	0.14197	0.202695	0.302008	0.117557	0.167607	0.0313252	0.0078313	1
Total		Count	4510	22379	30815	47189	18779	26344	5817	1177	157010
		% within AGE Age	0.0287243	0.142532	0.196261	0.300548	0.119604	0.167785	0.0370486	0.00749634	1
Symmetric Measures
		Value	Asymptotic Standard Errora	Approximate Tb	Approximate Significance
Interval by Interval	Pearson's R	-0.00894205	0.0025249	-3.54336	.000c
Ordinal by Ordinal	Spearman Correlation	-0.00860885	0.00252605	-3.41132	.001c
N of Valid Cases		157010
a. Not assuming the null hypothesis.
b. Using the asymptotic standard error assuming the null hypothesis.
c. Based on normal approximation.
AGE * NATION
Crosstab
			NATION Nationality			Total
			1.00	2.00	3.00
AGE Age	1.00	Count	28523	520	79	29122
		% within AGE Age	0.979431	0.0178559	0.00271273	1
	2.00	Count	25705	437	69	26211
		% within AGE Age	0.980695	0.0166724	0.00263248	1
	3.00	Count	25468	431	73	25972
		% within AGE Age	0.980594	0.0165948	0.00281072	1
	4.00	Count	28301	516	87	28904
		% within AGE Age	0.979138	0.0178522	0.00300996	1
	5.00	Count	23478	385	81	23944
		% within AGE Age	0.980538	0.0160792	0.00338289	1
	6.00	Count	22386	399	72	22857
		% within AGE Age	0.979394	0.0174564	0.00315002	1
Total		Count	153861	2688	461	157010
		% within AGE Age	0.979944	0.0171199	0.00293612	1
Symmetric Measures
		Value	Asymptotic Standard Errora	Approximate Tb	Approximate Significance
Interval by Interval	Pearson's R	0.00182463	0.00253529	0.722997	.470c
Ordinal by Ordinal	Spearman Correlation	0.000596129	0.00253733	0.236212	.813c
N of Valid Cases		157010
a. Not assuming the null hypothesis.
b. Using the asymptotic standard error assuming the null hypothesis.
c. Based on normal approximation.
AGE * DISAB
Crosstab
			DISAB Disability			Total
			1.00	2.00	3.00
AGE Age	1.00	Count	28707	318	97	29122
		% within AGE Age	0.98575	0.0109196	0.00333082	1
	2.00	Count	25803	317	91	26211
		% within AGE Age	0.984434	0.0120942	0.00347182	1
	3.00	Count	25575	294	103	25972
		% within AGE Age	0.984714	0.0113199	0.00396581	1
	4.00	Count	28359	436	109	28904
		% within AGE Age	0.981144	0.0150844	0.0037711	1
	5.00	Count	23482	363	99	23944
		% within AGE Age	0.980705	0.0151604	0.00413465	1
	6.00	Count	22429	347	81	22857
		% within AGE Age	0.981275	0.0151813	0.00354377	1
Total		Count	154355	2075	580	157010
		% within AGE Age	0.98309	0.0132157	0.00369403	1
Symmetric Measures
		Value	Asymptotic Standard Errora	Approximate Tb	Approximate Significance
Interval by Interval	Pearson's R	0.0119043	0.00249249	4.71733	.000c
Ordinal by Ordinal	Spearman Correlation	0.014239	0.00249934	5.64266	.000c
N of Valid Cases		157010
a. Not assuming the null hypothesis.
b. Using the asymptotic standard error assuming the null hypothesis.
c. Based on normal approximation.
AGE * ETHNIC
Crosstab
			ETHNIC Ethnicity									Total
			1.00	2.00	3.00	4.00	5.00	6.00	7.00	8.00	9.00
AGE Age	1.00	Count	13319	1963	3698	1087	1808	4850	748	332	1317	29122
		% within AGE Age	0.457352	0.0674061	0.126983	0.0373257	0.0620836	0.166541	0.025685	0.0114003	0.0452235	1
	2.00	Count	12763	1759	3460	931	1433	3793	618	300	1154	26211
		% within AGE Age	0.486933	0.0671092	0.132006	0.0355194	0.0546717	0.14471	0.0235779	0.0114456	0.0440273	1
	3.00	Count	12336	1739	3422	953	1500	3961	648	291	1122	25972
		% within AGE Age	0.474973	0.0669567	0.131757	0.0366934	0.0577545	0.15251	0.0249499	0.0112044	0.0432004	1
	4.00	Count	13164	1918	3604	1071	1821	4913	779	291	1343	28904
		% within AGE Age	0.455439	0.0663576	0.124689	0.0370537	0.0630017	0.169976	0.0269513	0.0100678	0.0464642	1
	5.00	Count	11583	1644	3179	878	1407	3375	603	277	998	23944
		% within AGE Age	0.483754	0.0686602	0.132768	0.0366689	0.0587621	0.140954	0.0251838	0.0115687	0.0416806	1
	6.00	Count	10948	1643	3084	856	1085	3358	549	273	1061	22857
		% within AGE Age	0.478978	0.0718817	0.134926	0.0374502	0.047469	0.146913	0.0240189	0.0119438	0.046419	1
Total		Count	74113	10666	20447	5776	9054	24250	3945	1764	6995	157010
		% within AGE Age	0.472027	0.067932	0.130227	0.0367875	0.0576651	0.154449	0.0251258	0.011235	0.0445513	1
Symmetric Measures
		Value	Asymptotic Standard Errora	Approximate Tb	Approximate Significance
Interval by Interval	Pearson's R	-0.0108313	0.00252501	-4.29206	.000c
Ordinal by Ordinal	Spearman Correlation	-0.0104712	0.00252285	-4.14935	.000c
N of Valid Cases		157010
a. Not assuming the null hypothesis.
b. Using the asymptotic standard error assuming the null hypothesis.
c. Based on normal approximation.
CROSSTABS
/TABLES=HEAD BY HHTYPE HHSIZE RELATE EDUC ECOACT WEALTH RELIG NATION DISAB ETHNIC
/FORMAT=AVALUE TABLES
/STATISTICS=CORR
/CELLS=COUNT ROW
/COUNT ROUND CELL.
Crosstabs
Notes
Output Created		03-JUL-2019 13:40:47
Comments
Input	Data	C:\Users\pfago\Desktop\ANALYSIS_B4_MARR.sav
	Active Dataset	DataSet1
	Filter	<none>
	Weight	<none>
	Split File	<none>
	N of Rows in Working Data File	157010
Missing Value Handling	Definition of Missing	User-defined missing values are treated as missing.
	Cases Used	Statistics for each table are based on all the cases with valid data in the specified range(s) for all variables in each table.
Syntax		CROSSTABS /TABLES=HEAD BY HHTYPE HHSIZE RELATE EDUC ECOACT WEALTH RELIG NATION DISAB ETHNIC /FORMAT=AVALUE TABLES /STATISTICS=CORR /CELLS=COUNT ROW /COUNT ROUND CELL.
Resources	Processor Time	00:00:00.39
	Elapsed Time	00:00:00.55
	Dimensions Requested	2
	Cells Available	524245
Case Processing Summary
	Cases
	Valid		Missing		Total
	N	Percent	N	Percent	N	Percent
HEAD Age of head of household * HHTYPE Type of household	157010	1	0	0	157010	1
HEAD Age of head of household * HHSIZE Household size	157010	1	0	0	157010	1
HEAD Age of head of household * RELATE Relationship to head of household	157010	1	0	0	157010	1
HEAD Age of head of household * EDUC Educational status	156723	0.998172	287	0.00182791	157010	1
HEAD Age of head of household * ECOACT Economic activity	157010	1	0	0	157010	1
HEAD Age of head of household * WEALTH Wealth status	157010	1	0	0	157010	1
HEAD Age of head of household * RELIG Religion	157010	1	0	0	157010	1
HEAD Age of head of household * NATION Nationality	157010	1	0	0	157010	1
HEAD Age of head of household * DISAB Disability	157010	1	0	0	157010	1
HEAD Age of head of household * ETHNIC Ethnicity	157010	1	0	0	157010	1
HEAD * HHTYPE
Crosstab
			HHTYPE Type of household						Total
			1.00	2.00	3.00	4.00	5.00	6.00
HEAD Age of head of household	1.00	Count	142	56	570	2072	158	366	3364
		% within HEAD Age of head of household	0.0422117	0.0166468	0.169441	0.615933	0.0469679	0.108799	1
	2.00	Count	2091	437	1678	3554	299	0	8059
		% within HEAD Age of head of household	0.259461	0.0542251	0.208214	0.440998	0.0371014	0	1
	3.00	Count	13531	1951	1910	11030	135	0	28557
		% within HEAD Age of head of household	0.473824	0.0683195	0.0668838	0.386245	0.00472739	0	1
	4.00	Count	28393	1890	2726	14188	81	0	47278
		% within HEAD Age of head of household	0.600554	0.0399763	0.057659	0.300097	0.00171327	0	1
	5.00	Count	21654	982	2240	10055	102	0	35033
		% within HEAD Age of head of household	0.618103	0.0280307	0.0639397	0.287015	0.00291154	0	1
	6.00	Count	18225	703	2697	12932	162	0	34719
		% within HEAD Age of head of household	0.524929	0.0202483	0.0776808	0.372476	0.00466603	0	1
Total		Count	84036	6019	11821	53831	937	366	157010
		% within HEAD Age of head of household	0.535227	0.0383351	0.0752882	0.342851	0.00596777	0.00233106	1
Symmetric Measures
		Value	Asymptotic Standard Errora	Approximate Tb	Approximate Significance
Interval by Interval	Pearson's R	-0.126563	0.00260945	-50.5563	.000c
Ordinal by Ordinal	Spearman Correlation	-0.100875	0.00258063	-40.1761	.000c
N of Valid Cases		157010
a. Not assuming the null hypothesis.
b. Using the asymptotic standard error assuming the null hypothesis.
c. Based on normal approximation.
HEAD * HHSIZE
Crosstab
			HHSIZE Household size					Total
			1.00	2.00	3.00	4.00	5.00
HEAD Age of head of household	1.00	Count	1033	1099	594	294	344	3364
		% within HEAD Age of head of household	0.307075	0.326694	0.176576	0.087396	0.102259	1
	2.00	Count	784	2674	2198	1151	1252	8059
		% within HEAD Age of head of household	0.0972825	0.331803	0.272739	0.142822	0.155354	1
	3.00	Count	848	6142	10319	6420	4828	28557
		% within HEAD Age of head of household	0.029695	0.215079	0.361347	0.224814	0.169065	1
	4.00	Count	962	7704	14958	12349	11305	47278
		% within HEAD Age of head of household	0.0203477	0.162951	0.316384	0.2612	0.239118	1
	5.00	Count	860	5454	9498	8232	10989	35033
		% within HEAD Age of head of household	0.0245483	0.155682	0.271116	0.234978	0.313676	1
	6.00	Count	1113	5472	7661	6855	13618	34719
		% within HEAD Age of head of household	0.0320574	0.157608	0.220657	0.197442	0.392235	1
Total		Count	5600	28545	45228	35301	42336	157010
		% within HEAD Age of head of household	0.0356665	0.181804	0.288058	0.224833	0.269639	1
Symmetric Measures
		Value	Asymptotic Standard Errora	Approximate Tb	Approximate Significance
Interval by Interval	Pearson's R	0.215805	0.00262608	87.5746	.000c
Ordinal by Ordinal	Spearman Correlation	0.199775	0.00254457	80.788	.000c
N of Valid Cases		157010
a. Not assuming the null hypothesis.
b. Using the asymptotic standard error assuming the null hypothesis.
c. Based on normal approximation.
HEAD * RELATE
Crosstab
			RELATE Relationship to head of household						Total
			1.00	2.00	3.00	4.00	5.00	6.00
HEAD Age of head of household	1.00	Count	1785	203	1	46	1191	138	3364
		% within HEAD Age of head of household	0.530618	0.0603448	0.000297265	0.0136742	0.354043	0.0410226	1
	2.00	Count	412	1751	30	88	5336	442	8059
		% within HEAD Age of head of household	0.051123	0.217273	0.00372255	0.0109195	0.662117	0.0548455	1
	3.00	Count	192	19984	114	232	7045	990	28557
		% within HEAD Age of head of household	0.0067234	0.699793	0.00399202	0.0081241	0.2467	0.0346675	1
	4.00	Count	106	39353	153	668	6003	995	47278
		% within HEAD Age of head of household	0.00224206	0.832374	0.00323618	0.0141292	0.126972	0.0210457	1
	5.00	Count	51	25901	186	3352	4577	966	35033
		% within HEAD Age of head of household	0.00145577	0.739331	0.00530928	0.0956812	0.130648	0.027574	1
	6.00	Count	38	15340	239	14395	3715	992	34719
		% within HEAD Age of head of household	0.0010945	0.441833	0.00688384	0.414614	0.107002	0.0285723	1
Total		Count	2584	102532	723	18781	27867	4523	157010
		% within HEAD Age of head of household	0.0164576	0.653028	0.0046048	0.119617	0.177486	0.0288071	1
Symmetric Measures
		Value	Asymptotic Standard Errora	Approximate Tb	Approximate Significance
Interval by Interval	Pearson's R	0.00463616	0.00294142	1.83706	.066c
Ordinal by Ordinal	Spearman Correlation	0.0574776	0.00294862	22.8128	.000c
N of Valid Cases		157010
a. Not assuming the null hypothesis.
b. Using the asymptotic standard error assuming the null hypothesis.
c. Based on normal approximation.
HEAD * EDUC
Crosstab
			EDUC Educational status				Total
			1.00	2.00	3.00	4.00
HEAD Age of head of household	1.00	Count	400	971	1593	379	3343
		% within HEAD Age of head of household	0.119653	0.290458	0.476518	0.113371	1
	2.00	Count	1082	3187	3221	558	8048
		% within HEAD Age of head of household	0.134443	0.395999	0.400224	0.069334	1
	3.00	Count	2514	12405	11974	1623	28516
		% within HEAD Age of head of household	0.088161	0.435019	0.419905	0.0569154	1
	4.00	Count	3534	17313	21694	4661	47202
		% within HEAD Age of head of household	0.0748697	0.366785	0.459599	0.0987458	1
	5.00	Count	2720	12757	15824	3648	34949
		% within HEAD Age of head of household	0.0778277	0.365018	0.452774	0.104381	1
	6.00	Count	3691	14047	14504	2423	34665
		% within HEAD Age of head of household	0.106476	0.405221	0.418405	0.0698976	1
Total		Count	13941	60680	68810	13292	156723
		% within HEAD Age of head of household	0.0889531	0.38718	0.439055	0.0848121	1
Symmetric Measures
		Value	Asymptotic Standard Errora	Approximate Tb	Approximate Significance
Interval by Interval	Pearson's R	0.0055773	0.00257116	2.20797	.027c
Ordinal by Ordinal	Spearman Correlation	0.00590053	0.00253902	2.33594	.019c
N of Valid Cases		156723
a. Not assuming the null hypothesis.
b. Using the asymptotic standard error assuming the null hypothesis.
c. Based on normal approximation.
HEAD * ECOACT
Crosstab
			ECOACT Economic activity			Total
			1.00	2.00	3.00
HEAD Age of head of household	1.00	Count	859	82	2423	3364
		% within HEAD Age of head of household	0.255351	0.0243757	0.720273	1
	2.00	Count	1848	150	6061	8059
		% within HEAD Age of head of household	0.229309	0.0186127	0.752078	1
	3.00	Count	4886	267	23404	28557
		% within HEAD Age of head of household	0.171096	0.00934972	0.819554	1
	4.00	Count	7473	397	39408	47278
		% within HEAD Age of head of household	0.158065	0.00839714	0.833538	1
	5.00	Count	5735	304	28994	35033
		% within HEAD Age of head of household	0.163703	0.00867753	0.82762	1
	6.00	Count	6665	379	27675	34719
		% within HEAD Age of head of household	0.19197	0.0109162	0.797114	1
Total		Count	27466	1579	127965	157010
		% within HEAD Age of head of household	0.174932	0.0100567	0.815012	1
Symmetric Measures
		Value	Asymptotic Standard Errora	Approximate Tb	Approximate Significance
Interval by Interval	Pearson's R	0.012134	0.00266628	4.80836	.000c
Ordinal by Ordinal	Spearman Correlation	0.00496108	0.00262356	1.96581	.049c
N of Valid Cases		157010
a. Not assuming the null hypothesis.
b. Using the asymptotic standard error assuming the null hypothesis.
c. Based on normal approximation.
HEAD * WEALTH
Crosstab
			WEALTH Wealth status					Total
			1.00	2.00	3.00	4.00	5.00
HEAD Age of head of household	1.00	Count	562	871	600	772	559	3364
		% within HEAD Age of head of household	0.167063	0.258918	0.178359	0.229489	0.166171	1
	2.00	Count	1451	2074	1198	1658	1678	8059
		% within HEAD Age of head of household	0.180047	0.257352	0.148654	0.205733	0.208214	1
	3.00	Count	4918	7243	4231	6283	5882	28557
		% within HEAD Age of head of household	0.172217	0.253633	0.14816	0.220016	0.205974	1
	4.00	Count	8544	12108	6501	9787	10338	47278
		% within HEAD Age of head of household	0.180718	0.256102	0.137506	0.20701	0.218664	1
	5.00	Count	6264	9309	4605	6938	7917	35033
		% within HEAD Age of head of household	0.178803	0.265721	0.131447	0.198042	0.225987	1
	6.00	Count	6469	10502	4664	6916	6168	34719
		% within HEAD Age of head of household	0.186324	0.302486	0.134336	0.199199	0.177655	1
Total		Count	28208	42107	21799	32354	32542	157010
		% within HEAD Age of head of household	0.179657	0.26818	0.138838	0.206063	0.207261	1
Symmetric Measures
		Value	Asymptotic Standard Errora	Approximate Tb	Approximate Significance
Interval by Interval	Pearson's R	-0.0278238	0.00248545	-11.0293	.000c
Ordinal by Ordinal	Spearman Correlation	-0.0297896	0.00249412	-11.8091	.000c
N of Valid Cases		157010
a. Not assuming the null hypothesis.
b. Using the asymptotic standard error assuming the null hypothesis.
c. Based on normal approximation.
HEAD * RELIG
Crosstab
			RELIG Religion								Total
			1.00	2.00	3.00	4.00	5.00	6.00	7.00	8.00
HEAD Age of head of household	1.00	Count	132	472	630	1118	464	431	81	36	3364
		% within HEAD Age of head of household	0.039239	0.140309	0.187277	0.332342	0.137931	0.128121	0.0240785	0.0107015	1
	2.00	Count	294	1162	1383	2599	906	1378	276	61	8059
		% within HEAD Age of head of household	0.036481	0.144187	0.171609	0.322497	0.112421	0.170989	0.0342474	0.00756918	1
	3.00	Count	855	3620	5122	9794	3716	4315	926	209	28557
		% within HEAD Age of head of household	0.0299401	0.126764	0.179361	0.342963	0.130126	0.151101	0.0324264	0.0073187	1
	4.00	Count	1234	6306	9011	15580	5892	7297	1574	384	47278
		% within HEAD Age of head of household	0.0261009	0.133381	0.190596	0.32954	0.124625	0.154342	0.0332924	0.00812217	1
	5.00	Count	907	5409	7267	10031	4204	5677	1298	240	35033
		% within HEAD Age of head of household	0.0258899	0.154397	0.207433	0.28633	0.120001	0.162047	0.0370508	0.00685068	1
	6.00	Count	1088	5410	7402	8067	3597	7246	1662	247	34719
		% within HEAD Age of head of household	0.0313373	0.155822	0.213197	0.232351	0.103603	0.208704	0.04787	0.00711426	1
Total		Count	4510	22379	30815	47189	18779	26344	5817	1177	157010
		% within HEAD Age of head of household	0.0287243	0.142532	0.196261	0.300548	0.119604	0.167785	0.0370486	0.00749634	1
Symmetric Measures
		Value	Asymptotic Standard Errora	Approximate Tb	Approximate Significance
Interval by Interval	Pearson's R	0.00931816	0.00256779	3.69241	.000c
Ordinal by Ordinal	Spearman Correlation	-0.000416043	0.00257182	-0.164854	.869c
N of Valid Cases		157010
a. Not assuming the null hypothesis.
b. Using the asymptotic standard error assuming the null hypothesis.
c. Based on normal approximation.
HEAD * NATION
Crosstab
			NATION Nationality			Total
			1.00	2.00	3.00
HEAD Age of head of household	1.00	Count	3270	80	14	3364
		% within HEAD Age of head of household	0.972057	0.0237812	0.00416171	1
	2.00	Count	7871	169	19	8059
		% within HEAD Age of head of household	0.976672	0.0209703	0.00235761	1
	3.00	Count	27990	482	85	28557
		% within HEAD Age of head of household	0.980145	0.0168785	0.0029765	1
	4.00	Count	46379	750	149	47278
		% within HEAD Age of head of household	0.980985	0.0158636	0.00315157	1
	5.00	Count	34341	589	103	35033
		% within HEAD Age of head of household	0.980247	0.0168127	0.00294009	1
	6.00	Count	34010	618	91	34719
		% within HEAD Age of head of household	0.979579	0.0178001	0.00262104	1
Total		Count	153861	2688	461	157010
		% within HEAD Age of head of household	0.979944	0.0171199	0.00293612	1
Symmetric Measures
		Value	Asymptotic Standard Errora	Approximate Tb	Approximate Significance
Interval by Interval	Pearson's R	-0.00413823	0.00259406	-1.63976	.101c
Ordinal by Ordinal	Spearman Correlation	-0.00246689	0.00258338	-0.97749	.328c
N of Valid Cases		157010
a. Not assuming the null hypothesis.
b. Using the asymptotic standard error assuming the null hypothesis.
c. Based on normal approximation.
HEAD * DISAB
Crosstab
			DISAB Disability			Total
			1.00	2.00	3.00
HEAD Age of head of household	1.00	Count	3258	86	20	3364
		% within HEAD Age of head of household	0.96849	0.0255648	0.0059453	1
	2.00	Count	7942	95	22	8059
		% within HEAD Age of head of household	0.985482	0.0117881	0.00272987	1
	3.00	Count	28077	388	92	28557
		% within HEAD Age of head of household	0.983192	0.0135869	0.00322163	1
	4.00	Count	46503	605	170	47278
		% within HEAD Age of head of household	0.983608	0.0127966	0.00359575	1
	5.00	Count	34468	455	110	35033
		% within HEAD Age of head of household	0.983872	0.0129878	0.0031399	1
	6.00	Count	34107	446	166	34719
		% within HEAD Age of head of household	0.982373	0.012846	0.00478124	1
Total		Count	154355	2075	580	157010
		% within HEAD Age of head of household	0.98309	0.0132157	0.00369403	1
Symmetric Measures
		Value	Asymptotic Standard Errora	Approximate Tb	Approximate Significance
Interval by Interval	Pearson's R	-0.000642115	0.00266846	-0.254433	.799c
Ordinal by Ordinal	Spearman Correlation	-0.00116077	0.00258418	-0.459947	.646c
N of Valid Cases		157010
a. Not assuming the null hypothesis.
b. Using the asymptotic standard error assuming the null hypothesis.
c. Based on normal approximation.
HEAD * ETHNIC
Crosstab
			ETHNIC Ethnicity									Total
			1.00	2.00	3.00	4.00	5.00	6.00	7.00	8.00	9.00
HEAD Age of head of household	1.00	Count	1738	214	414	118	192	433	61	35	159	3364
		% within HEAD Age of head of household	0.516647	0.0636147	0.123068	0.0350773	0.0570749	0.128716	0.0181332	0.0104043	0.0472652	1
	2.00	Count	3602	449	1023	280	581	1400	240	81	403	8059
		% within HEAD Age of head of household	0.446954	0.0557141	0.126939	0.0347438	0.0720933	0.173719	0.0297804	0.0100509	0.0500062	1
	3.00	Count	13856	2020	3709	941	1632	4113	741	310	1235	28557
		% within HEAD Age of head of household	0.485205	0.0707357	0.129881	0.0329516	0.0571489	0.144028	0.0259481	0.0108555	0.0432468	1
	4.00	Count	22903	3371	6411	1699	2398	6810	1160	515	2011	47278
		% within HEAD Age of head of household	0.484433	0.0713017	0.135602	0.0359364	0.0507213	0.144042	0.0245357	0.010893	0.0425356	1
	5.00	Count	16901	2371	4586	1343	1910	5275	792	359	1496	35033
		% within HEAD Age of head of household	0.482431	0.067679	0.130905	0.0383353	0.05452	0.150572	0.0226073	0.0102475	0.0427026	1
	6.00	Count	15113	2241	4304	1395	2341	6219	951	464	1691	34719
		% within HEAD Age of head of household	0.435295	0.0645468	0.123967	0.0401797	0.0674271	0.179124	0.0273913	0.0133644	0.0487053	1
Total		Count	74113	10666	20447	5776	9054	24250	3945	1764	6995	157010
		% within HEAD Age of head of household	0.472027	0.067932	0.130227	0.0367875	0.0576651	0.154449	0.0251258	0.011235	0.0445513	1
Symmetric Measures
		Value	Asymptotic Standard Errora	Approximate Tb	Approximate Significance
Interval by Interval	Pearson's R	0.0285771	0.00255464	11.3281	.000c
Ordinal by Ordinal	Spearman Correlation	0.0315099	0.00254297	12.4918	.000c
N of Valid Cases		157010
a. Not assuming the null hypothesis.
b. Using the asymptotic standard error assuming the null hypothesis.
c. Based on normal approximation.
CROSSTABS
/TABLES=HHTYPE BY HHSIZE RELATE EDUC ECOACT WEALTH RELIG NATION DISAB ETHNIC
/FORMAT=AVALUE TABLES
/STATISTICS=CORR
/CELLS=COUNT ROW
/COUNT ROUND CELL.
Crosstabs
Notes
Output Created		03-JUL-2019 13:41:03
Comments
Input	Data	C:\Users\pfago\Desktop\ANALYSIS_B4_MARR.sav
	Active Dataset	DataSet1
	Filter	<none>
	Weight	<none>
	Split File	<none>
	N of Rows in Working Data File	157010
Missing Value Handling	Definition of Missing	User-defined missing values are treated as missing.
	Cases Used	Statistics for each table are based on all the cases with valid data in the specified range(s) for all variables in each table.
Syntax		CROSSTABS /TABLES=HHTYPE BY HHSIZE RELATE EDUC ECOACT WEALTH RELIG NATION DISAB ETHNIC /FORMAT=AVALUE TABLES /STATISTICS=CORR /CELLS=COUNT ROW /COUNT ROUND CELL.
Resources	Processor Time	00:00:00.28
	Elapsed Time	00:00:00.42
	Dimensions Requested	2
	Cells Available	524245
Case Processing Summary
	Cases
	Valid		Missing		Total
	N	Percent	N	Percent	N	Percent
HHTYPE Type of household * HHSIZE Household size	157010	1	0	0	157010	1
HHTYPE Type of household * RELATE Relationship to head of household	157010	1	0	0	157010	1
HHTYPE Type of household * EDUC Educational status	156723	0.998172	287	0.00182791	157010	1
HHTYPE Type of household * ECOACT Economic activity	157010	1	0	0	157010	1
HHTYPE Type of household * WEALTH Wealth status	157010	1	0	0	157010	1
HHTYPE Type of household * RELIG Religion	157010	1	0	0	157010	1
HHTYPE Type of household * NATION Nationality	157010	1	0	0	157010	1
HHTYPE Type of household * DISAB Disability	157010	1	0	0	157010	1
HHTYPE Type of household * ETHNIC Ethnicity	157010	1	0	0	157010	1
HHTYPE * HHSIZE
Crosstab
			HHSIZE Household size					Total
			1.00	2.00	3.00	4.00	5.00
HHTYPE Type of household	1.00	Count	0	8092	24174	22673	29097	84036
		% within HHTYPE Type of household	0	0.0962921	0.287662	0.269801	0.346244	1
	2.00	Count	0	785	2037	1609	1588	6019
		% within HHTYPE Type of household	0	0.13042	0.338428	0.26732	0.263831	1
	3.00	Count	899	3201	3169	2054	2498	11821
		% within HHTYPE Type of household	0.0760511	0.270789	0.268082	0.173759	0.211319	1
	4.00	Count	3899	16188	15783	8919	9042	53831
		% within HHTYPE Type of household	0.0724304	0.300719	0.293195	0.165685	0.16797	1
	5.00	Count	436	279	65	46	111	937
		% within HHTYPE Type of household	0.465315	0.297759	0.0693703	0.0490928	0.118463	1
	6.00	Count	366	0	0	0	0	366
		% within HHTYPE Type of household	1	0	0	0	0	1
Total		Count	5600	28545	45228	35301	42336	157010
		% within HHTYPE Type of household	0.0356665	0.181804	0.288058	0.224833	0.269639	1
Symmetric Measures
		Value	Asymptotic Standard Errora	Approximate Tb	Approximate Significance
Interval by Interval	Pearson's R	-0.348096	0.00230501	-147.132	.000c
Ordinal by Ordinal	Spearman Correlation	-0.331261	0.00234689	-139.114	.000c
N of Valid Cases		157010
a. Not assuming the null hypothesis.
b. Using the asymptotic standard error assuming the null hypothesis.
c. Based on normal approximation.
HHTYPE * RELATE
Crosstab
			RELATE Relationship to head of household						Total
			1.00	2.00	3.00	4.00	5.00	6.00
HHTYPE Type of household	1.00	Count	598	63445	453	4909	12664	1967	84036
		% within HHTYPE Type of household	0.007116	0.754974	0.00539055	0.0584154	0.150697	0.0234066	1
	2.00	Count	115	4064	34	573	1067	166	6019
		% within HHTYPE Type of household	0.0191062	0.675195	0.00564878	0.0951985	0.177272	0.0275793	1
	3.00	Count	0	5895	54	1387	4208	277	11821
		% within HHTYPE Type of household	0	0.498689	0.00456814	0.117334	0.355977	0.0234329	1
	4.00	Count	1243	29128	182	11912	9928	1438	53831
		% within HHTYPE Type of household	0.0230908	0.541101	0.00338095	0.221285	0.184429	0.0267132	1
	5.00	Count	262	0	0	0	0	675	937
		% within HHTYPE Type of household	0.279616	0	0	0	0	0.720384	1
	6.00	Count	366	0	0	0	0	0	366
		% within HHTYPE Type of household	1	0	0	0	0	0	1
Total		Count	2584	102532	723	18781	27867	4523	157010
		% within HHTYPE Type of household	0.0164576	0.653028	0.0046048	0.119617	0.177486	0.0288071	1
Symmetric Measures
		Value	Asymptotic Standard Errora	Approximate Tb	Approximate Significance
Interval by Interval	Pearson's R	0.163524	0.0025856	65.6793	.000c
Ordinal by Ordinal	Spearman Correlation	0.157725	0.00261397	63.2895	.000c
N of Valid Cases		157010
a. Not assuming the null hypothesis.
b. Using the asymptotic standard error assuming the null hypothesis.
c. Based on normal approximation.
HHTYPE * EDUC
Crosstab
			EDUC Educational status				Total
			1.00	2.00	3.00	4.00
HHTYPE Type of household	1.00	Count	9462	32885	34833	6706	83886
		% within HHTYPE Type of household	0.112796	0.39202	0.415242	0.0799418	1
	2.00	Count	315	2375	2788	532	6010
		% within HHTYPE Type of household	0.0524126	0.395175	0.463894	0.0885191	1
	3.00	Count	993	4520	5221	1055	11789
		% within HHTYPE Type of household	0.0842311	0.383408	0.44287	0.0894902	1
	4.00	Count	2924	20566	25371	4882	53743
		% within HHTYPE Type of household	0.0544071	0.382673	0.47208	0.0908397	1
	5.00	Count	215	280	376	61	932
		% within HHTYPE Type of household	0.230687	0.300429	0.403433	0.0654506	1
	6.00	Count	32	54	221	56	363
		% within HHTYPE Type of household	0.0881543	0.14876	0.608815	0.15427	1
Total		Count	13941	60680	68810	13292	156723
		% within HHTYPE Type of household	0.0889531	0.38718	0.439055	0.0848121	1
Symmetric Measures
		Value	Asymptotic Standard Errora	Approximate Tb	Approximate Significance
Interval by Interval	Pearson's R	0.07824	0.00249007	31.0689	.000c
Ordinal by Ordinal	Spearman Correlation	0.0756407	0.0025014	30.0307	.000c
N of Valid Cases		156723
a. Not assuming the null hypothesis.
b. Using the asymptotic standard error assuming the null hypothesis.
c. Based on normal approximation.
HHTYPE * ECOACT
Crosstab
			ECOACT Economic activity			Total
			1.00	2.00	3.00
HHTYPE Type of household	1.00	Count	16673	658	66705	84036
		% within HHTYPE Type of household	0.198403	0.00782998	0.793767	1
	2.00	Count	785	59	5175	6019
		% within HHTYPE Type of household	0.13042	0.00980229	0.859777	1
	3.00	Count	2022	141	9658	11821
		% within HHTYPE Type of household	0.171052	0.0119279	0.817021	1
	4.00	Count	7537	671	45623	53831
		% within HHTYPE Type of household	0.140012	0.0124649	0.847523	1
	5.00	Count	335	39	563	937
		% within HHTYPE Type of household	0.357524	0.0416222	0.600854	1
	6.00	Count	114	11	241	366
		% within HHTYPE Type of household	0.311475	0.0300546	0.65847	1
Total		Count	27466	1579	127965	157010
		% within HHTYPE Type of household	0.174932	0.0100567	0.815012	1
Symmetric Measures
		Value	Asymptotic Standard Errora	Approximate Tb	Approximate Significance
Interval by Interval	Pearson's R	0.0562937	0.00250038	22.3414	.000c
Ordinal by Ordinal	Spearman Correlation	0.0564678	0.00249856	22.4107	.000c
N of Valid Cases		157010
a. Not assuming the null hypothesis.
b. Using the asymptotic standard error assuming the null hypothesis.
c. Based on normal approximation.
HHTYPE * WEALTH
Crosstab
			WEALTH Wealth status					Total
			1.00	2.00	3.00	4.00	5.00
HHTYPE Type of household	1.00	Count	18546	24233	10191	14606	16460	84036
		% within HHTYPE Type of household	0.220691	0.288365	0.121269	0.173806	0.195868	1
	2.00	Count	750	1500	916	1393	1460	6019
		% within HHTYPE Type of household	0.124605	0.249211	0.152185	0.231434	0.242565	1
	3.00	Count	2191	3114	1590	2314	2612	11821
		% within HHTYPE Type of household	0.185348	0.263429	0.134506	0.195753	0.220963	1
	4.00	Count	6523	12975	8892	13772	11669	53831
		% within HHTYPE Type of household	0.121176	0.241032	0.165184	0.255838	0.216771	1
	5.00	Count	162	201	128	178	268	937
		% within HHTYPE Type of household	0.172892	0.214514	0.136606	0.189968	0.286019	1
	6.00	Count	36	84	82	91	73	366
		% within HHTYPE Type of household	0.0983607	0.229508	0.224044	0.248634	0.199454	1
Total		Count	28208	42107	21799	32354	32542	157010
		% within HHTYPE Type of household	0.179657	0.26818	0.138838	0.206063	0.207261	1
Symmetric Measures
		Value	Asymptotic Standard Errora	Approximate Tb	Approximate Significance
Interval by Interval	Pearson's R	0.117511	0.00246895	46.8875	.000c
Ordinal by Ordinal	Spearman Correlation	0.121729	0.00246982	48.5955	.000c
N of Valid Cases		157010
a. Not assuming the null hypothesis.
b. Using the asymptotic standard error assuming the null hypothesis.
c. Based on normal approximation.
HHTYPE * RELIG
Crosstab
			RELIG Religion								Total
			1.00	2.00	3.00	4.00	5.00	6.00	7.00	8.00
HHTYPE Type of household	1.00	Count	2252	11785	14545	23493	9548	17510	4286	617	84036
		% within HHTYPE Type of household	0.026798	0.140238	0.173081	0.279559	0.113618	0.208363	0.051002	0.00734209	1
	2.00	Count	176	776	1169	2099	814	820	123	42	6019
		% within HHTYPE Type of household	0.0292407	0.128925	0.194218	0.348729	0.135238	0.136235	0.0204353	0.0069779	1
	3.00	Count	370	1912	2396	3542	1368	1725	416	92	11821
		% within HHTYPE Type of household	0.0313002	0.161746	0.20269	0.299636	0.115726	0.145927	0.0351916	0.00778276	1
	4.00	Count	1667	7722	12443	17673	6878	6055	978	415	53831
		% within HHTYPE Type of household	0.0309673	0.143449	0.231149	0.328305	0.12777	0.112482	0.018168	0.00770931	1
	5.00	Count	34	132	184	256	114	197	13	7	937
		% within HHTYPE Type of household	0.036286	0.140875	0.196371	0.273212	0.121665	0.210245	0.0138741	0.00747065	1
	6.00	Count	11	52	78	126	57	37	1	4	366
		% within HHTYPE Type of household	0.0300546	0.142077	0.213115	0.344262	0.155738	0.101093	0.00273224	0.010929	1
Total		Count	4510	22379	30815	47189	18779	26344	5817	1177	157010
		% within HHTYPE Type of household	0.0287243	0.142532	0.196261	0.300548	0.119604	0.167785	0.0370486	0.00749634	1
Symmetric Measures
		Value	Asymptotic Standard Errora	Approximate Tb	Approximate Significance
Interval by Interval	Pearson's R	-0.106995	0.00245163	-42.6408	.000c
Ordinal by Ordinal	Spearman Correlation	-0.10397	0.00247433	-41.4219	.000c
N of Valid Cases		157010
a. Not assuming the null hypothesis.
b. Using the asymptotic standard error assuming the null hypothesis.
c. Based on normal approximation.
HHTYPE * NATION
Crosstab
			NATION Nationality			Total
			1.00	2.00	3.00
HHTYPE Type of household	1.00	Count	82313	1472	251	84036
		% within HHTYPE Type of household	0.979497	0.0175163	0.00298682	1
	2.00	Count	5898	98	23	6019
		% within HHTYPE Type of household	0.979897	0.0162818	0.00382123	1
	3.00	Count	11562	216	43	11821
		% within HHTYPE Type of household	0.97809	0.0182726	0.00363759	1
	4.00	Count	52828	865	138	53831
		% within HHTYPE Type of household	0.981368	0.0160688	0.00256358	1
	5.00	Count	903	28	6	937
		% within HHTYPE Type of household	0.963714	0.0298826	0.00640342	1
	6.00	Count	357	9	0	366
		% within HHTYPE Type of household	0.97541	0.0245902	0	1
Total		Count	153861	2688	461	157010
		% within HHTYPE Type of household	0.979944	0.0171199	0.00293612	1
Symmetric Measures
		Value	Asymptotic Standard Errora	Approximate Tb	Approximate Significance
Interval by Interval	Pearson's R	-0.00393198	0.00250245	-1.55803	.119c
Ordinal by Ordinal	Spearman Correlation	-0.00394595	0.00251441	-1.56356	.118c
N of Valid Cases		157010
a. Not assuming the null hypothesis.
b. Using the asymptotic standard error assuming the null hypothesis.
c. Based on normal approximation.
HHTYPE * DISAB
Crosstab
			DISAB Disability			Total
			1.00	2.00	3.00
HHTYPE Type of household	1.00	Count	82767	980	289	84036
		% within HHTYPE Type of household	0.984899	0.0116617	0.003439	1
	2.00	Count	5915	88	16	6019
		% within HHTYPE Type of household	0.982721	0.0146204	0.00265825	1
	3.00	Count	11630	138	53	11821
		% within HHTYPE Type of household	0.983842	0.0116741	0.00448355	1
	4.00	Count	52778	837	216	53831
		% within HHTYPE Type of household	0.980439	0.0155487	0.00401256	1
	5.00	Count	918	15	4	937
		% within HHTYPE Type of household	0.979723	0.0160085	0.00426894	1
	6.00	Count	347	17	2	366
		% within HHTYPE Type of household	0.948087	0.0464481	0.00546448	1
Total		Count	154355	2075	580	157010
		% within HHTYPE Type of household	0.98309	0.0132157	0.00369403	1
Symmetric Measures
		Value	Asymptotic Standard Errora	Approximate Tb	Approximate Significance
Interval by Interval	Pearson's R	0.0151174	0.00258264	5.99083	.000c
Ordinal by Ordinal	Spearman Correlation	0.0167737	0.00257895	6.6474	.000c
N of Valid Cases		157010
a. Not assuming the null hypothesis.
b. Using the asymptotic standard error assuming the null hypothesis.
c. Based on normal approximation.
HHTYPE * ETHNIC
Crosstab
			ETHNIC Ethnicity									Total
			1.00	2.00	3.00	4.00	5.00	6.00	7.00	8.00	9.00
HHTYPE Type of household	1.00	Count	34726	5008	10260	3152	6670	16645	2475	1112	3988	84036
		% within HHTYPE Type of household	0.413228	0.0595935	0.122091	0.0375077	0.0793707	0.19807	0.0294517	0.0132324	0.0474559	1
	2.00	Count	3213	544	844	193	169	607	135	52	262	6019
		% within HHTYPE Type of household	0.53381	0.0903805	0.140223	0.0320651	0.0280778	0.100847	0.022429	0.00863931	0.0435288	1
	3.00	Count	5413	921	1800	413	608	1779	245	119	523	11821
		% within HHTYPE Type of household	0.457914	0.0779122	0.152271	0.0349378	0.0514339	0.150495	0.0207258	0.0100668	0.0442433	1
	4.00	Count	30151	4123	7372	1977	1557	4979	1054	473	2145	53831
		% within HHTYPE Type of household	0.560105	0.0765916	0.136947	0.0367261	0.0289239	0.0924932	0.0195798	0.00878676	0.0398469	1
	5.00	Count	401	47	118	29	39	205	30	7	61	937
		% within HHTYPE Type of household	0.427962	0.0501601	0.125934	0.0309498	0.0416222	0.218783	0.0320171	0.00747065	0.0651014	1
	6.00	Count	209	23	53	12	11	35	6	1	16	366
		% within HHTYPE Type of household	0.571038	0.0628415	0.144809	0.0327869	0.0300546	0.0956284	0.0163934	0.00273224	0.0437158	1
Total		Count	74113	10666	20447	5776	9054	24250	3945	1764	6995	157010
		% within HHTYPE Type of household	0.472027	0.067932	0.130227	0.0367875	0.0576651	0.154449	0.0251258	0.011235	0.0445513	1
Symmetric Measures
		Value	Asymptotic Standard Errora	Approximate Tb	Approximate Significance
Interval by Interval	Pearson's R	-0.151578	0.00246242	-60.7638	.000c
Ordinal by Ordinal	Spearman Correlation	-0.15683	0.0024652	-62.9212	.000c
N of Valid Cases		157010
a. Not assuming the null hypothesis.
b. Using the asymptotic standard error assuming the null hypothesis.
c. Based on normal approximation.
CROSSTABS
/TABLES=HHSIZE BY RELATE EDUC ECOACT WEALTH RELIG NATION DISAB ETHNIC
/FORMAT=AVALUE TABLES
/STATISTICS=CORR
/CELLS=COUNT ROW
/COUNT ROUND CELL.
Crosstabs
Notes
Output Created		03-JUL-2019 13:41:26
Comments
Input	Data	C:\Users\pfago\Desktop\ANALYSIS_B4_MARR.sav
	Active Dataset	DataSet1
	Filter	<none>
	Weight	<none>
	Split File	<none>
	N of Rows in Working Data File	157010
Missing Value Handling	Definition of Missing	User-defined missing values are treated as missing.
	Cases Used	Statistics for each table are based on all the cases with valid data in the specified range(s) for all variables in each table.
Syntax		CROSSTABS /TABLES=HHSIZE BY RELATE EDUC ECOACT WEALTH RELIG NATION DISAB ETHNIC /FORMAT=AVALUE TABLES /STATISTICS=CORR /CELLS=COUNT ROW /COUNT ROUND CELL.
Resources	Processor Time	00:00:00.39
	Elapsed Time	00:00:00.45
	Dimensions Requested	2
	Cells Available	524245
Case Processing Summary
	Cases
	Valid		Missing		Total
	N	Percent	N	Percent	N	Percent
HHSIZE Household size * RELATE Relationship to head of household	157010	1	0	0	157010	1
HHSIZE Household size * EDUC Educational status	156723	0.998172	287	0.00182791	157010	1
HHSIZE Household size * ECOACT Economic activity	157010	1	0	0	157010	1
HHSIZE Household size * WEALTH Wealth status	157010	1	0	0	157010	1
HHSIZE Household size * RELIG Religion	157010	1	0	0	157010	1
HHSIZE Household size * NATION Nationality	157010	1	0	0	157010	1
HHSIZE Household size * DISAB Disability	157010	1	0	0	157010	1
HHSIZE Household size * ETHNIC Ethnicity	157010	1	0	0	157010	1
HHSIZE * RELATE
Crosstab
			RELATE Relationship to head of household						Total
			1.00	2.00	3.00	4.00	5.00	6.00
HHSIZE Household size	1.00	Count	977	2272	7	877	1263	204	5600
		% within HHSIZE Household size	0.174464	0.405714	0.00125	0.156607	0.225536	0.0364286	1
	2.00	Count	933	17487	102	3508	5553	962	28545
		% within HHSIZE Household size	0.0326852	0.612612	0.00357331	0.122894	0.194535	0.0337012	1
	3.00	Count	377	31585	187	4150	7601	1328	45228
		% within HHSIZE Household size	0.00833554	0.698351	0.00413461	0.0917573	0.16806	0.0293623	1
	4.00	Count	160	24785	139	3602	5650	965	35301
		% within HHSIZE Household size	0.00453245	0.702105	0.00393757	0.102037	0.160052	0.0273363	1
	5.00	Count	137	26403	288	6644	7800	1064	42336
		% within HHSIZE Household size	0.00323602	0.623654	0.00680272	0.156935	0.18424	0.0251323	1
Total		Count	2584	102532	723	18781	27867	4523	157010
		% within HHSIZE Household size	0.0164576	0.653028	0.0046048	0.119617	0.177486	0.0288071	1
Symmetric Measures
		Value	Asymptotic Standard Errora	Approximate Tb	Approximate Significance
Interval by Interval	Pearson's R	0.0102075	0.00262256	4.04487	.000c
Ordinal by Ordinal	Spearman Correlation	0.0271179	0.00263924	10.7492	.000c
N of Valid Cases		157010
a. Not assuming the null hypothesis.
b. Using the asymptotic standard error assuming the null hypothesis.
c. Based on normal approximation.
HHSIZE * EDUC
Crosstab
			EDUC Educational status				Total
			1.00	2.00	3.00	4.00
HHSIZE Household size	1.00	Count	402	1737	2832	616	5587
		% within HHSIZE Household size	0.0719527	0.3109	0.506891	0.110256	1
	2.00	Count	1456	10240	13867	2910	28473
		% within HHSIZE Household size	0.0511362	0.359639	0.487023	0.102202	1
	3.00	Count	2521	17265	20975	4395	45156
		% within HHSIZE Household size	0.0558287	0.382341	0.464501	0.0973293	1
	4.00	Count	2742	14402	15312	2766	35222
		% within HHSIZE Household size	0.0778491	0.408892	0.434728	0.0785305	1
	5.00	Count	6820	17036	15824	2605	42285
		% within HHSIZE Household size	0.161287	0.402885	0.374223	0.0616058	1
Total		Count	13941	60680	68810	13292	156723
		% within HHSIZE Household size	0.0889531	0.38718	0.439055	0.0848121	1
Symmetric Measures
		Value	Asymptotic Standard Errora	Approximate Tb	Approximate Significance
Interval by Interval	Pearson's R	-0.146051	0.00251024	-58.4454	.000c
Ordinal by Ordinal	Spearman Correlation	-0.142388	0.00251123	-56.9487	.000c
N of Valid Cases		156723
a. Not assuming the null hypothesis.
b. Using the asymptotic standard error assuming the null hypothesis.
c. Based on normal approximation.
HHSIZE * ECOACT
Crosstab
			ECOACT Economic activity			Total
			1.00	2.00	3.00
HHSIZE Household size	1.00	Count	1007	105	4488	5600
		% within HHSIZE Household size	0.179821	0.01875	0.801429	1
	2.00	Count	3770	323	24452	28545
		% within HHSIZE Household size	0.132072	0.0113155	0.856612	1
	3.00	Count	6071	386	38771	45228
		% within HHSIZE Household size	0.134231	0.00853454	0.857234	1
	4.00	Count	6009	341	28951	35301
		% within HHSIZE Household size	0.170222	0.00965978	0.820118	1
	5.00	Count	10609	424	31303	42336
		% within HHSIZE Household size	0.250591	0.0100151	0.739394	1
Total		Count	27466	1579	127965	157010
		% within HHSIZE Household size	0.174932	0.0100567	0.815012	1
Symmetric Measures
		Value	Asymptotic Standard Errora	Approximate Tb	Approximate Significance
Interval by Interval	Pearson's R	-0.104892	0.00258109	-41.7934	.000c
Ordinal by Ordinal	Spearman Correlation	-0.107939	0.00257875	-43.0214	.000c
N of Valid Cases		157010
a. Not assuming the null hypothesis.
b. Using the asymptotic standard error assuming the null hypothesis.
c. Based on normal approximation.
HHSIZE * WEALTH
Crosstab
			WEALTH Wealth status					Total
			1.00	2.00	3.00	4.00	5.00
HHSIZE Household size	1.00	Count	655	1327	967	1350	1301	5600
		% within HHSIZE Household size	0.116964	0.236964	0.172679	0.241071	0.232321	1
	2.00	Count	3518	6403	4350	6674	7600	28545
		% within HHSIZE Household size	0.123244	0.224312	0.152391	0.233806	0.266246	1
	3.00	Count	6601	10802	6558	10229	11038	45228
		% within HHSIZE Household size	0.145949	0.238834	0.144999	0.226165	0.244052	1
	4.00	Count	6901	9705	4787	7080	6828	35301
		% within HHSIZE Household size	0.19549	0.274921	0.135605	0.200561	0.193422	1
	5.00	Count	10533	13870	5137	7021	5775	42336
		% within HHSIZE Household size	0.248795	0.327617	0.121339	0.16584	0.136409	1
Total		Count	28208	42107	21799	32354	32542	157010
		% within HHSIZE Household size	0.179657	0.26818	0.138838	0.206063	0.207261	1
Symmetric Measures
		Value	Asymptotic Standard Errora	Approximate Tb	Approximate Significance
Interval by Interval	Pearson's R	-0.176286	0.00243567	-70.9632	.000c
Ordinal by Ordinal	Spearman Correlation	-0.180485	0.0024376	-72.71	.000c
N of Valid Cases		157010
a. Not assuming the null hypothesis.
b. Using the asymptotic standard error assuming the null hypothesis.
c. Based on normal approximation.
HHSIZE * RELIG
Crosstab
			RELIG Religion								Total
			1.00	2.00	3.00	4.00	5.00	6.00	7.00	8.00
HHSIZE Household size	1.00	Count	198	839	1353	1862	698	502	101	47	5600
		% within HHSIZE Household size	0.0353571	0.149821	0.241607	0.3325	0.124643	0.0896429	0.0180357	0.00839286	1
	2.00	Count	825	4190	6871	9663	3497	2751	545	203	28545
		% within HHSIZE Household size	0.0289017	0.146786	0.240708	0.338518	0.122508	0.0963741	0.0190927	0.00711158	1
	3.00	Count	1137	6383	9758	15069	5886	5535	1080	380	45228
		% within HHSIZE Household size	0.0251393	0.141129	0.215751	0.333179	0.130141	0.12238	0.023879	0.00840187	1
	4.00	Count	1041	5226	6619	10910	4482	5529	1255	239	35301
		% within HHSIZE Household size	0.0294892	0.148041	0.187502	0.309056	0.126965	0.156624	0.0355514	0.00677035	1
	5.00	Count	1309	5741	6214	9685	4216	12027	2836	308	42336
		% within HHSIZE Household size	0.0309193	0.135606	0.146778	0.228765	0.0995843	0.284084	0.0669879	0.00727513	1
Total		Count	4510	22379	30815	47189	18779	26344	5817	1177	157010
		% within HHSIZE Household size	0.0287243	0.142532	0.196261	0.300548	0.119604	0.167785	0.0370486	0.00749634	1
Symmetric Measures
		Value	Asymptotic Standard Errora	Approximate Tb	Approximate Significance
Interval by Interval	Pearson's R	0.143512	0.00251759	57.4605	.000c
Ordinal by Ordinal	Spearman Correlation	0.141188	0.00254253	56.5108	.000c
N of Valid Cases		157010
a. Not assuming the null hypothesis.
b. Using the asymptotic standard error assuming the null hypothesis.
c. Based on normal approximation.
HHSIZE * NATION
Crosstab
			NATION Nationality			Total
			1.00	2.00	3.00
HHSIZE Household size	1.00	Count	5487	99	14	5600
		% within HHSIZE Household size	0.979821	0.0176786	0.0025	1
	2.00	Count	28012	448	85	28545
		% within HHSIZE Household size	0.981328	0.0156945	0.00297775	1
	3.00	Count	44382	707	139	45228
		% within HHSIZE Household size	0.981295	0.0156319	0.00307332	1
	4.00	Count	34635	573	93	35301
		% within HHSIZE Household size	0.981134	0.0162318	0.00263449	1
	5.00	Count	41345	861	130	42336
		% within HHSIZE Household size	0.976592	0.0203373	0.00307067	1
Total		Count	153861	2688	461	157010
		% within HHSIZE Household size	0.979944	0.0171199	0.00293612	1
Symmetric Measures
		Value	Asymptotic Standard Errora	Approximate Tb	Approximate Significance
Interval by Interval	Pearson's R	0.00920374	0.00256104	3.64707	.000c
Ordinal by Ordinal	Spearman Correlation	0.0112962	0.00257632	4.47631	.000c
N of Valid Cases		157010
a. Not assuming the null hypothesis.
b. Using the asymptotic standard error assuming the null hypothesis.
c. Based on normal approximation.
HHSIZE * DISAB
Crosstab
			DISAB Disability			Total
			1.00	2.00	3.00
HHSIZE Household size	1.00	Count	5448	119	33	5600
		% within HHSIZE Household size	0.972857	0.02125	0.00589286	1
	2.00	Count	28012	406	127	28545
		% within HHSIZE Household size	0.981328	0.0142232	0.00444912	1
	3.00	Count	44446	609	173	45228
		% within HHSIZE Household size	0.98271	0.0134651	0.00382506	1
	4.00	Count	34750	445	106	35301
		% within HHSIZE Household size	0.984391	0.0126059	0.00300275	1
	5.00	Count	41699	496	141	42336
		% within HHSIZE Household size	0.984954	0.0117158	0.0033305	1
Total		Count	154355	2075	580	157010
		% within HHSIZE Household size	0.98309	0.0132157	0.00369403	1
Symmetric Measures
		Value	Asymptotic Standard Errora	Approximate Tb	Approximate Significance
Interval by Interval	Pearson's R	-0.0154215	0.00262024	-6.11138	.000c
Ordinal by Ordinal	Spearman Correlation	-0.0146764	0.00256845	-5.81606	.000c
N of Valid Cases		157010
a. Not assuming the null hypothesis.
b. Using the asymptotic standard error assuming the null hypothesis.
c. Based on normal approximation.
HHSIZE * ETHNIC
Crosstab
			ETHNIC Ethnicity									Total
			1.00	2.00	3.00	4.00	5.00	6.00	7.00	8.00	9.00
HHSIZE Household size	1.00	Count	3096	414	897	206	130	490	96	40	231	5600
		% within HHSIZE Household size	0.552857	0.0739286	0.160179	0.0367857	0.0232143	0.0875	0.0171429	0.00714286	0.04125	1
	2.00	Count	15696	2313	4391	938	774	2638	519	201	1075	28545
		% within HHSIZE Household size	0.549869	0.08103	0.153827	0.0328604	0.0271151	0.0924155	0.0181818	0.00704151	0.0376598	1
	3.00	Count	23795	3275	6427	1540	1606	5349	985	419	1832	45228
		% within HHSIZE Household size	0.526112	0.0724109	0.142102	0.0340497	0.035509	0.118267	0.0217785	0.00926417	0.0405059	1
	4.00	Count	16938	2354	4422	1319	1970	5446	892	397	1563	35301
		% within HHSIZE Household size	0.479816	0.0666837	0.125266	0.0373644	0.0558058	0.154273	0.0252684	0.0112461	0.0442764	1
	5.00	Count	14588	2310	4310	1773	4574	10327	1453	707	2294	42336
		% within HHSIZE Household size	0.344577	0.0545635	0.101805	0.0418793	0.10804	0.24393	0.0343207	0.0166997	0.0541856	1
Total		Count	74113	10666	20447	5776	9054	24250	3945	1764	6995	157010
		% within HHSIZE Household size	0.472027	0.067932	0.130227	0.0367875	0.0576651	0.154449	0.0251258	0.011235	0.0445513	1
Symmetric Measures
		Value	Asymptotic Standard Errora	Approximate Tb	Approximate Significance
Interval by Interval	Pearson's R	0.189131	0.00246477	76.3191	.000c
Ordinal by Ordinal	Spearman Correlation	0.189507	0.00246356	76.4764	.000c
N of Valid Cases		157010
a. Not assuming the null hypothesis.
b. Using the asymptotic standard error assuming the null hypothesis.
c. Based on normal approximation.
CROSSTABS
/TABLES=RELATE BY EDUC ECOACT WEALTH RELIG NATION DISAB ETHNIC
/FORMAT=AVALUE TABLES
/STATISTICS=CORR
/CELLS=COUNT ROW
/COUNT ROUND CELL.
Crosstabs
Notes
Output Created		03-JUL-2019 13:42:08
Comments
Input	Data	C:\Users\pfago\Desktop\ANALYSIS_B4_MARR.sav
	Active Dataset	DataSet1
	Filter	<none>
	Weight	<none>
	Split File	<none>
	N of Rows in Working Data File	157010
Missing Value Handling	Definition of Missing	User-defined missing values are treated as missing.
	Cases Used	Statistics for each table are based on all the cases with valid data in the specified range(s) for all variables in each table.
Syntax		CROSSTABS /TABLES=RELATE BY EDUC ECOACT WEALTH RELIG NATION DISAB ETHNIC /FORMAT=AVALUE TABLES /STATISTICS=CORR /CELLS=COUNT ROW /COUNT ROUND CELL.
Resources	Processor Time	00:00:00.33
	Elapsed Time	00:00:00.33
	Dimensions Requested	2
	Cells Available	524245
Case Processing Summary
	Cases
	Valid		Missing		Total
	N	Percent	N	Percent	N	Percent
RELATE Relationship to head of household * EDUC Educational status	156723	0.998172	287	0.00182791	157010	1
RELATE Relationship to head of household * ECOACT Economic activity	157010	1	0	0	157010	1
RELATE Relationship to head of household * WEALTH Wealth status	157010	1	0	0	157010	1
RELATE Relationship to head of household * RELIG Religion	157010	1	0	0	157010	1
RELATE Relationship to head of household * NATION Nationality	157010	1	0	0	157010	1
RELATE Relationship to head of household * DISAB Disability	157010	1	0	0	157010	1
RELATE Relationship to head of household * ETHNIC Ethnicity	157010	1	0	0	157010	1
RELATE * EDUC
Crosstab
			EDUC Educational status				Total
			1.00	2.00	3.00	4.00
RELATE Relationship to head of household	1.00	Count	517	519	1196	327	2559
		% within RELATE Relationship to head of household	0.202032	0.202814	0.46737	0.127784	1
	2.00	Count	8204	38925	45781	9438	102348
		% within RELATE Relationship to head of household	0.0801579	0.38032	0.447307	0.0922148	1
	3.00	Count	174	150	332	66	722
		% within RELATE Relationship to head of household	0.240997	0.207756	0.459834	0.0914127	1
	4.00	Count	1027	8347	8219	1172	18765
		% within RELATE Relationship to head of household	0.0547295	0.444817	0.437996	0.0624567	1
	5.00	Count	3307	10931	11539	2038	27815
		% within RELATE Relationship to head of household	0.118893	0.392989	0.414848	0.0732698	1
	6.00	Count	712	1808	1743	251	4514
		% within RELATE Relationship to head of household	0.157732	0.400532	0.386132	0.0556048	1
Total		Count	13941	60680	68810	13292	156723
		% within RELATE Relationship to head of household	0.0889531	0.38718	0.439055	0.0848121	1
Symmetric Measures
		Value	Asymptotic Standard Errora	Approximate Tb	Approximate Significance
Interval by Interval	Pearson's R	-0.0630337	0.00257239	-25.0035	.000c
Ordinal by Ordinal	Spearman Correlation	-0.0600916	0.0025632	-23.8321	.000c
N of Valid Cases		156723
a. Not assuming the null hypothesis.
b. Using the asymptotic standard error assuming the null hypothesis.
c. Based on normal approximation.
RELATE * ECOACT
Crosstab
			ECOACT Economic activity			Total
			1.00	2.00	3.00
RELATE Relationship to head of household	1.00	Count	973	98	1513	2584
		% within RELATE Relationship to head of household	0.376548	0.0379257	0.585526	1
	2.00	Count	17475	800	84257	102532
		% within RELATE Relationship to head of household	0.170435	0.00780244	0.821763	1
	3.00	Count	251	39	433	723
		% within RELATE Relationship to head of household	0.347165	0.0539419	0.598893	1
	4.00	Count	2423	184	16174	18781
		% within RELATE Relationship to head of household	0.129013	0.00979714	0.86119	1
	5.00	Count	5299	395	22173	27867
		% within RELATE Relationship to head of household	0.190153	0.0141745	0.795672	1
	6.00	Count	1045	63	3415	4523
		% within RELATE Relationship to head of household	0.231041	0.0139288	0.75503	1
Total		Count	27466	1579	127965	157010
		% within RELATE Relationship to head of household	0.174932	0.0100567	0.815012	1
Symmetric Measures
		Value	Asymptotic Standard Errora	Approximate Tb	Approximate Significance
Interval by Interval	Pearson's R	-0.00435451	0.00261791	-1.72546	.084c
[truncated: 1,105 more rows]
[truncated: 75 more columns]
